# Supplementary material for: The genus Hebeloma in the Rocky Mountain Alpine Zone
Source: MycoKeys. 2019 Feb 11;(46):1–54. doi: 10.3897/mycokeys.46.32823 (PMC6379322; doi:10.3897/mycokeys.46.32823)
Supplement: XML Treatment for Hebeloma avellaneum [file mycokeys.46.32823-treatment5.xml]

<!DOCTYPE tp:taxon-treatment
  PUBLIC "-//TaxonX//DTD Taxonomic Treatment Publishing DTD v0 20100105//EN" "tax-treatment-NSO.dtd">
<tp:taxon-treatment xmlns:tp="http://www.plazi.org/taxpub"><tp:treatment-meta><kwd-group><label>Taxon classification</label><kwd><named-content xmlns:xlink="http://www.w3.org/1999/xlink" content-type="kingdom">Fungi</named-content></kwd><kwd><named-content xmlns:xlink="http://www.w3.org/1999/xlink" content-type="order">Agaricales</named-content></kwd><kwd><named-content xmlns:xlink="http://www.w3.org/1999/xlink" content-type="family">Hymenogastraceae</named-content></kwd></kwd-group><mixed-citation publication-type="journal"><person-group><name><surname>Cripps</surname><given-names>Cathy L.</given-names></name><name><surname>Eberhardt</surname><given-names>Ursula</given-names></name><name><surname>Schütz</surname><given-names>Nicole</given-names></name><name><surname>Beker</surname><given-names>Henry J.</given-names></name><name><surname>Vera S. Evenson</surname><given-names/></name><name><surname>Horak</surname><given-names>Egon</given-names></name></person-group><article-title>The genus <italic><tp:taxon-name><tp:taxon-name-part taxon-name-part-type="genus" reg="Hebeloma">Hebeloma</tp:taxon-name-part></tp:taxon-name></italic> in the Rocky Mountain Alpine Zone</article-title><source>MycoKeys</source><day>11</day><month>2</month><year>2019</year><volume>2019</volume><issue>46</issue><fpage>1</fpage><lpage>54</lpage><pub-id pub-id-type="doi">10.3897/mycokeys.46.32823</pub-id></mixed-citation></tp:treatment-meta><tp:nomenclature><label>5.</label><tp:taxon-name>
              <tp:taxon-name-part taxon-name-part-type="genus" reg="Hebeloma">Hebeloma</tp:taxon-name-part>
              <tp:taxon-name-part taxon-name-part-type="species" reg="avellaneum">avellaneum</tp:taxon-name-part>
            </tp:taxon-name><tp:taxon-authority>Kauffman, Papers of the Michigan Academy of Sciences 17: 171 (1933)</tp:taxon-authority><xref ref-type="fig" rid="F3">Figures 3</xref><xref ref-type="fig" rid="F11">, 11</xref><xref ref-type="fig" rid="F23">, 23 (5)</xref></tp:nomenclature><tp:treatment-sec sec-type="etymology" id="SECID0EPJDK"><title>Etymology.</title><p>For the color of hazelnuts, such as <italic><tp:taxon-name><tp:taxon-name-part taxon-name-part-type="genus" reg="Corylus">Corylus</tp:taxon-name-part><tp:taxon-name-part taxon-name-part-type="species" reg="avellana">avellana</tp:taxon-name-part></tp:taxon-name></italic>.</p></tp:treatment-sec><tp:treatment-sec sec-type="description" id="SECID0EAKDK"><title>Description.</title><p>Cortina absent. Pileus 20–40 mm across, hemispherical, convex, can be domed, glabrous-viscid, rich Sayal brown, ochraceous to orange brown, cinnamon brown, with frosty canescence; margin turned down, or rolled in, remaining light colored, downy. Lamellae adnate to subdecurrent, narrow, L = 90 plus lamellulae, pale avellaneous, pale cinnamon, not dark at maturity; edges floccose, beaded. Stipe 25–35 mm × 8–10 mm, equal to clavate, sturdy, white to cream, pruinose at apex, scurfy scales below. Context thick over pileus area, whitish, watery, not changing, or browning a bit in stipe but not from base up. Odor fruity or herbal tones. Exsiccate: medium-sized, cespitose in one group, hemispherical with margin inrolled, evenly colored, ochraceous, smooth to aereolate; stipe white, sturdy.</p><p>Basidiospores yellowish brown, amygdaliform, with a small apiculus, weakly ornamented (O1, O2), loosening perispore observed in a few spores (P0, P1), distinctly dextrinoid (D3), 8–11 × 5–6 µm, on average 9.5 × 5.4 µm, Q = 1.76. Basidia 25–34 × 6.5–8.5 µm, two- and four-spored. Cheilocystidia variable, many cylindrical, but also gently clavate, capitate and capitate-stipitate as well as clavate-lageniform, 30–80 × 4–13(–15) µm at apex, 3.5–6.5 µm in middle, and 4–8(–9) µm at base. Pleurocystidia absent. Epicutis thickness 80–130 µm, no encrusted hyphae recorded.</p><fig id="F11" position="float" orientation="portrait"><label>Figure 11.</label><caption><p><italic><tp:taxon-name><tp:taxon-name-part taxon-name-part-type="genus" reg="Hebeloma">Hebeloma</tp:taxon-name-part><tp:taxon-name-part taxon-name-part-type="species" reg="avellaneum">avellaneum</tp:taxon-name-part></tp:taxon-name></italic>, DBG-F-019533 and UMICH 10722 (holotype).</p></caption><graphic xmlns:xlink="http://www.w3.org/1999/xlink" xlink:href="mycokeys-46-001-g011.jpg" position="float" orientation="portrait" xlink:type="simple" id="oo_263410.jpg"/></fig></tp:treatment-sec><tp:treatment-sec sec-type="Rocky Mountain ecology" id="SECID0EDMDK"><title>Rocky Mountain ecology.</title><p>Cespitose, or clustered, in low alpine krummholz with conifers and willows. Both collections we have studied are from Colorado.</p></tp:treatment-sec><tp:treatment-sec sec-type="material" id="SECID0ESMDK"><title>Rocky Mountain specimens examined.</title><p>U.S.A. COLORADO: Summit County, Loveland Pass Lake, 4000 m, under willows, 20 Aug 1999, DBG-F-020434, no conifers mentioned but present in the general area, O.K. Miller Jr; Boulder County, above Mountain Research Station, 3200 m, with small willows (<italic><tp:taxon-name><tp:taxon-name-part taxon-name-part-type="genus" reg="Salix">Salix</tp:taxon-name-part><tp:taxon-name-part taxon-name-part-type="species" reg="planifolia">planifolia</tp:taxon-name-part></tp:taxon-name></italic>) and one spruce within 2 m, 1 Aug 1998, DBG-F-019533, V.S. Evenson.</p></tp:treatment-sec><tp:treatment-sec sec-type="material" id="SECID0EMNDK"><title>Other American specimens examined.</title><p>U.S.A. WASHINGTON: Grays Harbor County, Lake Quinault, Olympic National Park, at 75 m, on mossy edge of forest clearing, 8 Nov 1925, MICH 10722, C.H. Kauffman (<bold>holotype</bold>). CANADA. NEWFOUNDLAND AND LABRADOR: Pinware River at 15 m, under conifers, 7 Sep 2005, HJB14320, leg. J. May.</p></tp:treatment-sec><tp:treatment-sec sec-type="discussion" id="SECID0E1NDK"><title>Discussion.</title><p>Based on ITS data, <italic><tp:taxon-name><tp:taxon-name-part taxon-name-part-type="genus" reg="Hebeloma">H.</tp:taxon-name-part><tp:taxon-name-part taxon-name-part-type="species" reg="avellaneum">avellaneum</tp:taxon-name-part></tp:taxon-name></italic> is monophyletic, but unsupported by bootstrap values (Fig. <xref ref-type="fig" rid="F3">3</xref>). In terms of phylogeny, its closest relative is <italic><tp:taxon-name><tp:taxon-name-part taxon-name-part-type="genus" reg="Hebeloma">H.</tp:taxon-name-part><tp:taxon-name-part taxon-name-part-type="species" reg="catalaunicum">catalaunicum</tp:taxon-name-part></tp:taxon-name></italic> Beker, U. Eberh., Grilli &amp; Vila, a Mediterranean species. It is also close to <italic><tp:taxon-name><tp:taxon-name-part taxon-name-part-type="genus" reg="Hebeloma">H.</tp:taxon-name-part><tp:taxon-name-part taxon-name-part-type="species" reg="naviculosporum">naviculosporum</tp:taxon-name-part></tp:taxon-name></italic> Heykoop, G. Moreno &amp; Esteve-Rav. and <italic><tp:taxon-name><tp:taxon-name-part taxon-name-part-type="genus" reg="Hebeloma">H.</tp:taxon-name-part><tp:taxon-name-part taxon-name-part-type="species" reg="nanum">nanum</tp:taxon-name-part></tp:taxon-name></italic> Velen. All three species appear to associate with <italic><tp:taxon-name><tp:taxon-name-part taxon-name-part-type="genus" reg="Pinaceae">Pinaceae</tp:taxon-name-part></tp:taxon-name></italic> (<xref ref-type="bibr" rid="B11">Beker et al. 2016</xref>). The identification of <italic><tp:taxon-name><tp:taxon-name-part taxon-name-part-type="genus" reg="Hebeloma">H.</tp:taxon-name-part><tp:taxon-name-part taxon-name-part-type="species" reg="avellaneum">avellaneum</tp:taxon-name-part></tp:taxon-name></italic> is supported by type studies. The fourth collection used in Fig. <xref ref-type="fig" rid="F3">3</xref> is from Canada (Newfoundland) and has been presented by <xref ref-type="bibr" rid="B79">Voitk et al. (2016)</xref> as “<tp:taxon-name><tp:taxon-name-part taxon-name-part-type="genus" reg="Hebeloma">Hebeloma</tp:taxon-name-part><tp:taxon-name-part taxon-name-part-type="authority">sp.</tp:taxon-name-part><tp:taxon-name-part taxon-name-part-type="infraspecific-rank">sect.</tp:taxon-name-part><tp:taxon-name-part taxon-name-part-type="section" reg="Naviculospora">Naviculospora</tp:taxon-name-part></tp:taxon-name>”.</p><p>Based on our studies of this taxon and of the habitats where it has been collected, we strongly suspect that this species is typically associated with conifers in temperate to subalpine or subarctic habitats. The holotype was collected in a temperate rainforest within the Olympic Peninsula in western Washington state. The often pruinose pileus with distinctive orange tones is indicative of <tp:taxon-name><tp:taxon-name-part taxon-name-part-type="genus" reg="Hebeloma">H.</tp:taxon-name-part><tp:taxon-name-part taxon-name-part-type="infraspecific-rank">sect.</tp:taxon-name-part><tp:taxon-name-part taxon-name-part-type="section" reg="Naviculospora">Naviculospora</tp:taxon-name-part></tp:taxon-name>. These specimens were found in the low alpine where conifers are possible, and indeed <italic><tp:taxon-name><tp:taxon-name-part taxon-name-part-type="genus" reg="Picea">Picea</tp:taxon-name-part></tp:taxon-name></italic> was noted for one collection, but only willows for the other. In the low alpine of the Rocky <!--PageBreak -->Mountains, the species might be confused with <italic><tp:taxon-name><tp:taxon-name-part taxon-name-part-type="genus" reg="Hebeloma">H.</tp:taxon-name-part><tp:taxon-name-part taxon-name-part-type="species" reg="alpinum">alpinum</tp:taxon-name-part></tp:taxon-name></italic>, <italic><tp:taxon-name><tp:taxon-name-part taxon-name-part-type="genus" reg="Hebeloma">H.</tp:taxon-name-part><tp:taxon-name-part taxon-name-part-type="species" reg="velutipes">velutipes</tp:taxon-name-part></tp:taxon-name></italic>, or <italic><tp:taxon-name><tp:taxon-name-part taxon-name-part-type="genus" reg="Hebeloma">H.</tp:taxon-name-part><tp:taxon-name-part taxon-name-part-type="species" reg="hiemale">hiemale</tp:taxon-name-part></tp:taxon-name></italic> because of its robust habit and lack of veil, however there are more orange color tones of the pileus; the spores are smaller and more dextrinoid than one would expect for <italic><tp:taxon-name><tp:taxon-name-part taxon-name-part-type="genus" reg="Hebeloma">H.</tp:taxon-name-part><tp:taxon-name-part taxon-name-part-type="species" reg="alpinum">alpinum</tp:taxon-name-part></tp:taxon-name></italic> and <italic><tp:taxon-name><tp:taxon-name-part taxon-name-part-type="genus" reg="Hebeloma">H.</tp:taxon-name-part><tp:taxon-name-part taxon-name-part-type="species" reg="hiemale">hiemale</tp:taxon-name-part></tp:taxon-name></italic>.</p></tp:treatment-sec><tp:treatment-sec><!--Section generated to contain objects referenced in tp:taxon-treatment.--><fig id="F3" position="float" orientation="portrait"><label>Figure 3.</label><caption><p>ML result of <tp:taxon-name><tp:taxon-name-part taxon-name-part-type="genus" reg="Hebeloma">Hebeloma</tp:taxon-name-part><tp:taxon-name-part taxon-name-part-type="infraspecific-rank">sect.</tp:taxon-name-part><tp:taxon-name-part taxon-name-part-type="section" reg="Naviculospora">Naviculospora</tp:taxon-name-part></tp:taxon-name> rooted in accordance with the results of <xref ref-type="bibr" rid="B11">Beker et al. (2016)</xref> with <italic><tp:taxon-name><tp:taxon-name-part taxon-name-part-type="genus" reg="Hebeloma">H.</tp:taxon-name-part><tp:taxon-name-part taxon-name-part-type="species" reg="islandicum">islandicum</tp:taxon-name-part></tp:taxon-name></italic> (internal outgroup). Branches supported by ≥ 80% bootstrap (1000 replicates) are indicated in red. Collections from the Rocky Mountains are indicated in bold, type sequences are indicated in blue.</p></caption><graphic xmlns:xlink="http://www.w3.org/1999/xlink" xlink:href="mycokeys-46-001-g003.jpg" position="float" orientation="portrait" xlink:type="simple" id="oo_263402.jpg"/></fig><fig id="F23" position="float" orientation="portrait"><label>Figure 23.</label><caption><p>Micro-morphological features (basidiospores, basidia, cheilocystidia) of <italic><tp:taxon-name><tp:taxon-name-part taxon-name-part-type="genus" reg="Hebeloma">Hebeloma</tp:taxon-name-part></tp:taxon-name></italic> species found in the Rocky Mountain alpine zone. <bold>1</bold><italic><tp:taxon-name><tp:taxon-name-part taxon-name-part-type="genus" reg="Hebeloma">H.</tp:taxon-name-part><tp:taxon-name-part taxon-name-part-type="species" reg="vaccinum">vaccinum</tp:taxon-name-part></tp:taxon-name></italic> (holotype, Herb. PC) <bold>2</bold><italic><tp:taxon-name><tp:taxon-name-part taxon-name-part-type="genus" reg="Hebeloma">H.</tp:taxon-name-part><tp:taxon-name-part taxon-name-part-type="species" reg="aurantioumbrinum">aurantioumbrinum</tp:taxon-name-part></tp:taxon-name></italic> ZT12730 <bold>3</bold><italic><tp:taxon-name><tp:taxon-name-part taxon-name-part-type="genus" reg="Hebeloma">H.</tp:taxon-name-part><tp:taxon-name-part taxon-name-part-type="species" reg="subconcolor">subconcolor</tp:taxon-name-part></tp:taxon-name></italic> ZT 13776 <bold>4</bold><italic><tp:taxon-name><tp:taxon-name-part taxon-name-part-type="genus" reg="Hebeloma">H.</tp:taxon-name-part><tp:taxon-name-part taxon-name-part-type="species" reg="hiemale">hiemale</tp:taxon-name-part></tp:taxon-name></italic> ZT9828 <bold>5</bold><italic><tp:taxon-name><tp:taxon-name-part taxon-name-part-type="genus" reg="Hebeloma">H.</tp:taxon-name-part><tp:taxon-name-part taxon-name-part-type="species" reg="avellaneum">avellaneum</tp:taxon-name-part></tp:taxon-name></italic> DBG-F-019533 <bold>6</bold><italic><tp:taxon-name><tp:taxon-name-part taxon-name-part-type="genus" reg="Hebeloma">H.</tp:taxon-name-part><tp:taxon-name-part taxon-name-part-type="species" reg="velutipes">velutipes</tp:taxon-name-part></tp:taxon-name></italic> ZT6100 <bold>7</bold><italic><tp:taxon-name><tp:taxon-name-part taxon-name-part-type="genus" reg="Hebeloma">H.</tp:taxon-name-part><tp:taxon-name-part taxon-name-part-type="species" reg="alpinum">alpinum</tp:taxon-name-part></tp:taxon-name></italic> CLC2875 <bold>8</bold><italic><tp:taxon-name><tp:taxon-name-part taxon-name-part-type="genus" reg="Hebeloma">H.</tp:taxon-name-part><tp:taxon-name-part taxon-name-part-type="species" reg="marginatulum">marginatulum</tp:taxon-name-part></tp:taxon-name></italic> ZT9002 <bold>9</bold><italic><tp:taxon-name><tp:taxon-name-part taxon-name-part-type="genus" reg="Hebeloma">H.</tp:taxon-name-part><tp:taxon-name-part taxon-name-part-type="species" reg="alpinicola">alpinicola</tp:taxon-name-part></tp:taxon-name></italic> ZT13763 <bold>10</bold><italic><tp:taxon-name><tp:taxon-name-part taxon-name-part-type="genus" reg="Hebeloma">H.</tp:taxon-name-part><tp:taxon-name-part taxon-name-part-type="species" reg="dunense">dunense</tp:taxon-name-part></tp:taxon-name></italic> ZT9001 <bold>11</bold><italic><tp:taxon-name><tp:taxon-name-part taxon-name-part-type="genus" reg="Hebeloma">H.</tp:taxon-name-part><tp:taxon-name-part taxon-name-part-type="species" reg="mesophaeum">mesophaeum</tp:taxon-name-part></tp:taxon-name></italic> ZT8082 <bold>12</bold><italic><tp:taxon-name><tp:taxon-name-part taxon-name-part-type="genus" reg="Hebeloma">H.</tp:taxon-name-part><tp:taxon-name-part taxon-name-part-type="species" reg="excedens">excedens</tp:taxon-name-part></tp:taxon-name></italic> ZT7475 <bold>13</bold><italic><tp:taxon-name><tp:taxon-name-part taxon-name-part-type="genus" reg="Hebeloma">H.</tp:taxon-name-part><tp:taxon-name-part taxon-name-part-type="species" reg="oreophilum">oreophilum</tp:taxon-name-part></tp:taxon-name></italic> ZT12733 <bold>14</bold><italic><tp:taxon-name><tp:taxon-name-part taxon-name-part-type="genus" reg="Hebeloma">H.</tp:taxon-name-part><tp:taxon-name-part taxon-name-part-type="species" reg="hygrophilum">hygrophilum</tp:taxon-name-part></tp:taxon-name></italic> CLC1462 <bold>15</bold><italic><tp:taxon-name><tp:taxon-name-part taxon-name-part-type="genus" reg="Hebeloma">H.</tp:taxon-name-part><tp:taxon-name-part taxon-name-part-type="species" reg="nigellum">nigellum</tp:taxon-name-part></tp:taxon-name></italic> ZT6425 <bold>16</bold><italic><tp:taxon-name><tp:taxon-name-part taxon-name-part-type="genus" reg="Hebeloma">H.</tp:taxon-name-part><tp:taxon-name-part taxon-name-part-type="species" reg="spetsbergense">spetsbergense</tp:taxon-name-part></tp:taxon-name></italic> micro in Fig. <xref ref-type="fig" rid="F22">22</xref>. Both two and four-spored basidiospores shown for <bold>2, 5, 7, 8, 10, 12, 13, 15</bold>. Scale bar: 10 µm. All drawings by E. Horak.</p></caption><graphic xmlns:xlink="http://www.w3.org/1999/xlink" xlink:href="mycokeys-46-001-g023.jpg" position="float" orientation="portrait" xlink:type="simple" id="oo_263422.jpg"/></fig><fig id="F22" position="float" orientation="portrait"><label>Figure 22.</label><caption><p><italic><tp:taxon-name><tp:taxon-name-part taxon-name-part-type="genus" reg="Hebeloma">Hebeloma</tp:taxon-name-part><tp:taxon-name-part taxon-name-part-type="species" reg="spetsbergense">spetsbergense</tp:taxon-name-part></tp:taxon-name></italic>, DBG-F-027678 and BR5020184126599 (HJB 11982, from Svalbard). Scale bar for basidia and cheilocystidia 5 µm, for spores 10 µm. Drawing G. Walther, reproduced from <xref ref-type="bibr" rid="B11">Beker et al. (2016)</xref>.</p></caption><graphic xmlns:xlink="http://www.w3.org/1999/xlink" xlink:href="mycokeys-46-001-g022.jpg" position="float" orientation="portrait" xlink:type="simple" id="oo_263421.jpg"/></fig></tp:treatment-sec><ref-list><ref id="B11"><mixed-citation xmlns:xlink="http://www.w3.org/1999/xlink" xlink:type="simple"><person-group><name name-style="western"><surname>Beker</surname><given-names>HJ</given-names></name><name name-style="western"><surname>Eberhardt</surname><given-names>U</given-names></name><name name-style="western"><surname>Vesterholt</surname><given-names>J</given-names></name></person-group> (<year>2016</year>) <italic><tp:taxon-name><tp:taxon-name-part taxon-name-part-type="genus">Hebeloma</tp:taxon-name-part></tp:taxon-name></italic> (Fr.) P. Kumm. <tp:taxon-name><tp:taxon-name-part taxon-name-part-type="kingdom">Fungi</tp:taxon-name-part></tp:taxon-name> Europaei 14. Edizioni Technografica, 1–1218.</mixed-citation></ref><ref id="B79"><mixed-citation xmlns:xlink="http://www.w3.org/1999/xlink" xlink:type="simple"><person-group><name name-style="western"><surname>Voitk</surname><given-names>A</given-names></name><name name-style="western"><surname>Beker</surname><given-names>H</given-names></name><name name-style="western"><surname>Eberhardt</surname><given-names>U</given-names></name><name name-style="western"><surname>Schütz</surname><given-names>N</given-names></name></person-group> (<year>2016</year>) <article-title>NL <italic><tp:taxon-name><tp:taxon-name-part taxon-name-part-type="genus">Hebeloma</tp:taxon-name-part></tp:taxon-name></italic>.</article-title><source><tp:taxon-name>Omphalina</tp:taxon-name></source><volume>7</volume>: <fpage>6</fpage>–<lpage>33</lpage>.</mixed-citation></ref></ref-list></tp:taxon-treatment>
