# Supplementary material for: The genus Hebeloma in the Rocky Mountain Alpine Zone
Source: MycoKeys. 2019 Feb 11;(46):1–54. doi: 10.3897/mycokeys.46.32823 (PMC6379322; doi:10.3897/mycokeys.46.32823)
Supplement: XML Treatment for Hebeloma alpinicola [file mycokeys.46.32823-treatment9.xml]

<!DOCTYPE tp:taxon-treatment
  PUBLIC "-//TaxonX//DTD Taxonomic Treatment Publishing DTD v0 20100105//EN" "tax-treatment-NSO.dtd">
<tp:taxon-treatment xmlns:tp="http://www.plazi.org/taxpub"><tp:treatment-meta><kwd-group><label>Taxon classification</label><kwd><named-content xmlns:xlink="http://www.w3.org/1999/xlink" content-type="kingdom">Fungi</named-content></kwd><kwd><named-content xmlns:xlink="http://www.w3.org/1999/xlink" content-type="order">Agaricales</named-content></kwd><kwd><named-content xmlns:xlink="http://www.w3.org/1999/xlink" content-type="family">Hymenogastraceae</named-content></kwd></kwd-group><mixed-citation publication-type="journal"><person-group><name><surname>Cripps</surname><given-names>Cathy L.</given-names></name><name><surname>Eberhardt</surname><given-names>Ursula</given-names></name><name><surname>Schütz</surname><given-names>Nicole</given-names></name><name><surname>Beker</surname><given-names>Henry J.</given-names></name><name><surname>Vera S. Evenson</surname><given-names/></name><name><surname>Horak</surname><given-names>Egon</given-names></name></person-group><article-title>The genus <italic><tp:taxon-name><tp:taxon-name-part taxon-name-part-type="genus" reg="Hebeloma">Hebeloma</tp:taxon-name-part></tp:taxon-name></italic> in the Rocky Mountain Alpine Zone</article-title><source>MycoKeys</source><day>11</day><month>2</month><year>2019</year><volume>2019</volume><issue>46</issue><fpage>1</fpage><lpage>54</lpage><pub-id pub-id-type="doi">10.3897/mycokeys.46.32823</pub-id></mixed-citation></tp:treatment-meta><tp:nomenclature><label>9.</label><tp:taxon-name>
              <tp:taxon-name-part taxon-name-part-type="genus" reg="Hebeloma">Hebeloma</tp:taxon-name-part>
              <tp:taxon-name-part taxon-name-part-type="species" reg="alpinicola">alpinicola</tp:taxon-name-part>
            </tp:taxon-name><tp:taxon-authority>A.H. Sm., V.S. Evenson &amp; Mitchel, Veiled species of Hebeloma in the western United States (Ann Arbor): 48 (1983)</tp:taxon-authority><xref ref-type="fig" rid="F6">Figures 6B</xref><xref ref-type="fig" rid="F15">, 15</xref><xref ref-type="fig" rid="F23">, 23 (9)</xref></tp:nomenclature><tp:treatment-sec sec-type="etymology" id="SECID0EJ4FK"><title>Etymology.</title><p><italic>alpini</italic>- and <italic>cola</italic>, meaning dweller, to emphasise its alpine habitat, although this taxon is not found exclusively in such habitats.</p></tp:treatment-sec><tp:treatment-sec sec-type="description" id="SECID0E34FK"><title>Description.</title><p>Cortina present. Pileus robust, fleshy, 20–40 mm in diameter, irregular convex, somewhat domed or not, reddish brown center with grayish tones, outwards ocher and lighter towards margin (buff not white), not particularly two-toned, with hoary canescent coating that dries shiny; margin turned in at first, and then turned down. Lamellae narrowly attached, slight emarginate, or with a tooth, or pulling away, somewhat broad, milk coffee, L = 36–44; edges white floccose. Stipe 30–40 × 5–10 mm, equal, straight or not, whitish and pruinose at apex, dingy ocher and longitudinally fibrillose and striate in lower part, base sometimes encased in sand or earth. Context dingy whitish, darker below, and flesh staining brown; stipe solid or slightly hollow. Odor raphanoid. Exsiccate: pileus and stipe medium ochraceous brown; lamellae dark brown; stipe base encased in soil in the large collection (CLC1577).</p><p>Basidiospores elliptical, or some slightly amygdaliform or ovoid, with rounded end, smooth to slightly rough (O0, O1), small apiculus, not guttulate, not dextrinoid (D0), perispore not loosening (P0), 8–11 × 5–6, on average 9.1 × 5.6 µm, Q = 1.63 Basidia clavate, four-spored, 30–35 × 7–8 µm. Pleurocystidia usually absent but occasionally present, sometimes rostrate. Cheilocystidia mostly cylindrical for the top two thirds and then swollen near the base (lageniform or ventricose), 30–70 µm long × 3–8 µm at apex, 3–7 µm in middle, and 6–11 µm at base, no yellow contents noted. Epicutis thickness up to 200 µm, with no encrusted hyphae recorded.</p><fig id="F15" position="float" orientation="portrait"><label>Figure 15.</label><caption><p><italic><tp:taxon-name><tp:taxon-name-part taxon-name-part-type="genus" reg="Hebeloma">Hebeloma</tp:taxon-name-part><tp:taxon-name-part taxon-name-part-type="species" reg="alpinicola">alpinicola</tp:taxon-name-part></tp:taxon-name></italic>, DBG-F-020565 and CLC1577.</p></caption><graphic xmlns:xlink="http://www.w3.org/1999/xlink" xlink:href="mycokeys-46-001-g015.jpg" position="float" orientation="portrait" xlink:type="simple" id="oo_263414.jpg"/></fig></tp:treatment-sec><tp:treatment-sec sec-type="Rocky Mountain ecology" id="SECID0EWBGK"><title>Rocky Mountain ecology.</title><p>Collected from two different sites, one in Montana, the second in Colorado. The first site is a mixture of <italic><tp:taxon-name><tp:taxon-name-part taxon-name-part-type="genus" reg="Dryas">Dryas</tp:taxon-name-part></tp:taxon-name></italic>, <italic><tp:taxon-name><tp:taxon-name-part taxon-name-part-type="genus" reg="Salix">Salix</tp:taxon-name-part><tp:taxon-name-part taxon-name-part-type="species" reg="planifolia">planifolia</tp:taxon-name-part></tp:taxon-name></italic> and <italic><tp:taxon-name><tp:taxon-name-part taxon-name-part-type="genus" reg="Salix">S.</tp:taxon-name-part><tp:taxon-name-part taxon-name-part-type="species" reg="reticulata">reticulata</tp:taxon-name-part></tp:taxon-name></italic>, with some <italic><tp:taxon-name><tp:taxon-name-part taxon-name-part-type="genus" reg="Persicaria">Persicaria</tp:taxon-name-part></tp:taxon-name></italic> present. The second site is a low alpine zone with dwarf willows. In both cases the growth habit was gregarious, sometimes in rings, sometimes cespitose, but not completely joined.</p></tp:treatment-sec><tp:treatment-sec sec-type="material" id="SECID0EJDGK"><title>Rocky Mountain specimens examined.</title><p>U.S.A. COLORADO: Gilpin County, Roosevelt National Forest, Little Echo Lake shoreline, near dwarf willows, 3500 m, 4 Sept 1999, DBG-F-020565, V.S. Evenson, M. Brown; 4 Sept 1999, DBG-F-020582, V.E. Evenson. MONTANA/WYOMING state line: Beartooth Plateau, 3020 m, with <italic><tp:taxon-name><tp:taxon-name-part taxon-name-part-type="genus" reg="Persicaria">Persicaria</tp:taxon-name-part></tp:taxon-name></italic>, <italic><tp:taxon-name><tp:taxon-name-part taxon-name-part-type="genus" reg="Geum">Geum</tp:taxon-name-part></tp:taxon-name></italic>, sedges, grasses, and quite distant <italic><tp:taxon-name><tp:taxon-name-part taxon-name-part-type="genus" reg="Salix">S.</tp:taxon-name-part><tp:taxon-name-part taxon-name-part-type="species" reg="planifolia">planifolia</tp:taxon-name-part></tp:taxon-name></italic>, 19 July 2001, CLC1577 (MONT), C. Cripps; Quad Creek, 4 Aug 2008 with <italic><tp:taxon-name><tp:taxon-name-part taxon-name-part-type="genus" reg="Dryas">Dryas</tp:taxon-name-part><tp:taxon-name-part taxon-name-part-type="species" reg="octopetala">octopetala</tp:taxon-name-part></tp:taxon-name></italic> and <italic><tp:taxon-name><tp:taxon-name-part taxon-name-part-type="genus" reg="Salix">S.</tp:taxon-name-part><tp:taxon-name-part taxon-name-part-type="species" reg="reticulata">reticulata</tp:taxon-name-part></tp:taxon-name></italic>, HJB12439, C. Cripps.</p></tp:treatment-sec><tp:treatment-sec sec-type="material" id="SECID0EQFGK"><title>Other specimens examined.</title><p>See Table <xref ref-type="table" rid="T2">2</xref>.</p></tp:treatment-sec><tp:treatment-sec sec-type="discussion" id="SECID0E1FGK"><title>Discussion.</title><p>Figure <xref ref-type="fig" rid="F6">6B</xref> shows <italic><tp:taxon-name><tp:taxon-name-part taxon-name-part-type="genus" reg="Hebeloma">H.</tp:taxon-name-part><tp:taxon-name-part taxon-name-part-type="species" reg="alpinicola">alpinicola</tp:taxon-name-part></tp:taxon-name></italic> as paraphyletic and closely related but not mixed with species from the <italic><tp:taxon-name><tp:taxon-name-part taxon-name-part-type="genus" reg="Hebeloma">H.</tp:taxon-name-part><tp:taxon-name-part taxon-name-part-type="species" reg="mesophaeum">mesophaeum</tp:taxon-name-part></tp:taxon-name></italic> complex other than <italic><tp:taxon-name><tp:taxon-name-part taxon-name-part-type="genus" reg="Hebeloma">H.</tp:taxon-name-part><tp:taxon-name-part taxon-name-part-type="species" reg="marginatulum">marginatulum</tp:taxon-name-part></tp:taxon-name></italic>. The <italic><tp:taxon-name><tp:taxon-name-part taxon-name-part-type="genus" reg="Hebeloma">H.</tp:taxon-name-part><tp:taxon-name-part taxon-name-part-type="species" reg="alpinicola">alpinicola</tp:taxon-name-part></tp:taxon-name></italic> representatives differ by 0–13 [0–2] bp from each other. Based on morphology and ITS results, the types of seven species, namely <italic><tp:taxon-name><tp:taxon-name-part taxon-name-part-type="genus" reg="Hebeloma">H.</tp:taxon-name-part><tp:taxon-name-part taxon-name-part-type="species" reg="alpinicola">alpinicola</tp:taxon-name-part></tp:taxon-name></italic>, <italic><tp:taxon-name><tp:taxon-name-part taxon-name-part-type="genus" reg="Hebeloma">H.</tp:taxon-name-part><tp:taxon-name-part taxon-name-part-type="species" reg="chapmaniae">chapmaniae</tp:taxon-name-part></tp:taxon-name></italic> A.H. Sm., <italic><tp:taxon-name><tp:taxon-name-part taxon-name-part-type="genus" reg="Hebeloma">H.</tp:taxon-name-part><tp:taxon-name-part taxon-name-part-type="species" reg="littenii">littenii</tp:taxon-name-part></tp:taxon-name></italic> A.H. Sm., <italic><tp:taxon-name><tp:taxon-name-part taxon-name-part-type="genus" reg="Hebeloma">H.</tp:taxon-name-part><tp:taxon-name-part taxon-name-part-type="species" reg="nigromaculatum">nigromaculatum</tp:taxon-name-part></tp:taxon-name></italic> A.H. Sm., <italic><tp:taxon-name><tp:taxon-name-part taxon-name-part-type="genus" reg="Hebeloma">H.</tp:taxon-name-part><tp:taxon-name-part taxon-name-part-type="species" reg="perigoense">perigoense</tp:taxon-name-part></tp:taxon-name></italic> A.H. Sm., <italic><tp:taxon-name><tp:taxon-name-part taxon-name-part-type="genus" reg="Hebeloma">H.</tp:taxon-name-part><tp:taxon-name-part taxon-name-part-type="species" reg="smithii">smithii</tp:taxon-name-part></tp:taxon-name></italic> = <italic><tp:taxon-name><tp:taxon-name-part taxon-name-part-type="genus" reg="Hebeloma">H.</tp:taxon-name-part><tp:taxon-name-part taxon-name-part-type="species" reg="angustifolium">angustifolium</tp:taxon-name-part></tp:taxon-name></italic> A.H. Sm. et al. nom. illegit. (the name <italic><tp:taxon-name><tp:taxon-name-part taxon-name-part-type="genus" reg="Hebeloma">Hebeloma</tp:taxon-name-part><tp:taxon-name-part taxon-name-part-type="species" reg="angustifolium">angustifolium</tp:taxon-name-part></tp:taxon-name></italic> (Britzelm.)Sacc. already existed) and <italic><tp:taxon-name><tp:taxon-name-part taxon-name-part-type="genus" reg="Hebeloma">H.</tp:taxon-name-part><tp:taxon-name-part taxon-name-part-type="species" reg="subargillaceum">subargillaceum</tp:taxon-name-part></tp:taxon-name></italic> A.H. Sm. are synonyms. The inclusion of the seven types increases the absolute intraspecific variation to 0–16 [0–4] bp. The distance from other species of the complex is 3–22 [0–7] bp within the sample. Although <italic><tp:taxon-name><tp:taxon-name-part taxon-name-part-type="genus" reg="Hebeloma">H.</tp:taxon-name-part><tp:taxon-name-part taxon-name-part-type="species" reg="alpinicola">alpinicola</tp:taxon-name-part></tp:taxon-name></italic> has not yet been fully tested in multilocus analyses, we consider its distinctive morphology combined with the ITS evidence to be sufficient to assign the four RM collections to this species.</p><p>This taxon, with its small ellipsoid, indextrinoid spores and ventricose cheilocystidia is a member of <tp:taxon-name><tp:taxon-name-part taxon-name-part-type="genus" reg="Hebeloma">H.</tp:taxon-name-part><tp:taxon-name-part taxon-name-part-type="infraspecific-rank">sect.</tp:taxon-name-part><tp:taxon-name-part taxon-name-part-type="section" reg="Hebeloma">Hebeloma</tp:taxon-name-part></tp:taxon-name>. Morphologically it is closely related to <italic><tp:taxon-name><tp:taxon-name-part taxon-name-part-type="genus" reg="Hebeloma">H.</tp:taxon-name-part><tp:taxon-name-part taxon-name-part-type="species" reg="excedens">excedens</tp:taxon-name-part></tp:taxon-name></italic> and <italic><tp:taxon-name><tp:taxon-name-part taxon-name-part-type="genus" reg="Hebeloma">H.</tp:taxon-name-part><tp:taxon-name-part taxon-name-part-type="species" reg="mesophaeum">mesophaeum.</tp:taxon-name-part></tp:taxon-name></italic> It is generally more robust than these two species, espe<!--PageBreak -->cially the stipe, and the pileus is not as two-toned. Colorado collections were described as having gray tones. While further work is needed to decide whether this really is a species distinct from the other two, the molecular evidence coupled with the morphological evidence suggest this to be the case. We have studied a number of collections, from a variety of habitats within North America that all appear to represent this taxon. <italic><tp:taxon-name><tp:taxon-name-part taxon-name-part-type="genus" reg="Hebeloma">Hebeloma</tp:taxon-name-part><tp:taxon-name-part taxon-name-part-type="species" reg="chapmaniae">chapmaniae</tp:taxon-name-part></tp:taxon-name></italic>, <italic><tp:taxon-name><tp:taxon-name-part taxon-name-part-type="genus" reg="Hebeloma">H.</tp:taxon-name-part><tp:taxon-name-part taxon-name-part-type="species" reg="littenii">littenii</tp:taxon-name-part></tp:taxon-name></italic>, <italic><tp:taxon-name><tp:taxon-name-part taxon-name-part-type="genus" reg="Hebeloma">H.</tp:taxon-name-part><tp:taxon-name-part taxon-name-part-type="species" reg="nigromaculatum">nigromaculatum</tp:taxon-name-part></tp:taxon-name></italic>, <italic><tp:taxon-name><tp:taxon-name-part taxon-name-part-type="genus" reg="Hebeloma">H.</tp:taxon-name-part><tp:taxon-name-part taxon-name-part-type="species" reg="perigoense">perigoense</tp:taxon-name-part></tp:taxon-name></italic>, and <italic><tp:taxon-name><tp:taxon-name-part taxon-name-part-type="genus" reg="Hebeloma">H.</tp:taxon-name-part><tp:taxon-name-part taxon-name-part-type="species" reg="subargillaceum">subargillaceum</tp:taxon-name-part></tp:taxon-name></italic> were all published by <xref ref-type="bibr" rid="B71">Smith et al. (1983)</xref> in the same publication that featured <italic><tp:taxon-name><tp:taxon-name-part taxon-name-part-type="genus" reg="Hebeloma">H.</tp:taxon-name-part><tp:taxon-name-part taxon-name-part-type="species" reg="alpinicola">alpinicola</tp:taxon-name-part></tp:taxon-name></italic>; the replacement name <italic><tp:taxon-name><tp:taxon-name-part taxon-name-part-type="genus" reg="Hebeloma">H.</tp:taxon-name-part><tp:taxon-name-part taxon-name-part-type="species" reg="smithii">smithii</tp:taxon-name-part></tp:taxon-name></italic> is later (<xref ref-type="bibr" rid="B66">Quadraccia 1987</xref>). Although there is some molecular variation between these seven collections, it is very small and we see insufficient evidence to separate these species. We have selected the name <italic><tp:taxon-name><tp:taxon-name-part taxon-name-part-type="genus" reg="Hebeloma">Hebeloma</tp:taxon-name-part><tp:taxon-name-part taxon-name-part-type="species" reg="alpinicola">alpinicola</tp:taxon-name-part></tp:taxon-name></italic> on the grounds that although not all collections are strictly alpine, the majority are at least subalpine.</p></tp:treatment-sec><tp:treatment-sec><!--Section generated to contain objects referenced in tp:taxon-treatment.--><fig id="F6" position="float" orientation="portrait"><label>Figure 6.</label><caption><p>ML results and pruned quasi-median networks of species complexes of <tp:taxon-name><tp:taxon-name-part taxon-name-part-type="genus" reg="Hebeloma">Hebeloma</tp:taxon-name-part><tp:taxon-name-part taxon-name-part-type="infraspecific-rank">sect.</tp:taxon-name-part><tp:taxon-name-part taxon-name-part-type="section" reg="Hebeloma">Hebeloma.</tp:taxon-name-part></tp:taxon-name><bold>A</bold><italic><tp:taxon-name><tp:taxon-name-part taxon-name-part-type="genus" reg="Hebeloma">H.</tp:taxon-name-part><tp:taxon-name-part taxon-name-part-type="species" reg="nigellum">nigellum</tp:taxon-name-part></tp:taxon-name></italic> complex <bold>B</bold><italic><tp:taxon-name><tp:taxon-name-part taxon-name-part-type="genus" reg="Hebeloma">H.</tp:taxon-name-part><tp:taxon-name-part taxon-name-part-type="species" reg="mesophaeum">mesophaeum</tp:taxon-name-part></tp:taxon-name></italic> complex. In ML trees, branches supported by ≥ 80% bootstrap (1000 replicates) are double width. In networks, the size of the circles corresponds to the number of sequences they represent. Circles shared by two or more taxa are divided according to the number of representatives for each species. FE and RM refer to the origin of the collections, Europe or Rocky Mountains, respectively. Placement of type sequences is indicated as follows: <bold>A</bold> * = <italic><tp:taxon-name><tp:taxon-name-part taxon-name-part-type="genus" reg="Hebeloma">H.</tp:taxon-name-part><tp:taxon-name-part taxon-name-part-type="species" reg="clavulipes">clavulipes.</tp:taxon-name-part></tp:taxon-name></italic> ** = <italic><tp:taxon-name><tp:taxon-name-part taxon-name-part-type="genus" reg="Hebeloma">H.</tp:taxon-name-part><tp:taxon-name-part taxon-name-part-type="species" reg="oreophilum">oreophilum</tp:taxon-name-part></tp:taxon-name></italic>, † = <italic><tp:taxon-name><tp:taxon-name-part taxon-name-part-type="genus" reg="Hebeloma">H.</tp:taxon-name-part><tp:taxon-name-part taxon-name-part-type="species" reg="spetsbergense">spetsbergense</tp:taxon-name-part></tp:taxon-name></italic>, ‡ = <italic><tp:taxon-name><tp:taxon-name-part taxon-name-part-type="genus" reg="Hebeloma">H.</tp:taxon-name-part><tp:taxon-name-part taxon-name-part-type="species" reg="nigellum">nigellum</tp:taxon-name-part></tp:taxon-name></italic> (not included in the network analysis), § = <italic><tp:taxon-name><tp:taxon-name-part taxon-name-part-type="genus" reg="Hebeloma">H.</tp:taxon-name-part><tp:taxon-name-part taxon-name-part-type="species" reg="hygrophilum">hygrophilum</tp:taxon-name-part></tp:taxon-name></italic>; <bold>B</bold> * = <italic><tp:taxon-name><tp:taxon-name-part taxon-name-part-type="genus" reg="Hebeloma">H.</tp:taxon-name-part><tp:taxon-name-part taxon-name-part-type="species" reg="pubescens">pubescens</tp:taxon-name-part></tp:taxon-name></italic>, ** = <italic><tp:taxon-name><tp:taxon-name-part taxon-name-part-type="genus" reg="Hebeloma">H.</tp:taxon-name-part><tp:taxon-name-part taxon-name-part-type="species" reg="excedens">excedens</tp:taxon-name-part></tp:taxon-name></italic>, † = <italic><tp:taxon-name><tp:taxon-name-part taxon-name-part-type="genus" reg="Hebeloma">H.</tp:taxon-name-part><tp:taxon-name-part taxon-name-part-type="species" reg="subargillaceum">subargillaceum</tp:taxon-name-part></tp:taxon-name></italic>, ‡ = <italic><tp:taxon-name><tp:taxon-name-part taxon-name-part-type="genus" reg="Hebeloma">H.</tp:taxon-name-part><tp:taxon-name-part taxon-name-part-type="species" reg="nigromaculatum">nigromaculatum</tp:taxon-name-part></tp:taxon-name></italic>, § = <italic><tp:taxon-name><tp:taxon-name-part taxon-name-part-type="genus" reg="Hebeloma">H.</tp:taxon-name-part><tp:taxon-name-part taxon-name-part-type="species" reg="littenii">littenii</tp:taxon-name-part></tp:taxon-name></italic>, ¶ = <italic><tp:taxon-name><tp:taxon-name-part taxon-name-part-type="genus" reg="Hebeloma">H.</tp:taxon-name-part><tp:taxon-name-part taxon-name-part-type="species" reg="alpinicola">alpinicola</tp:taxon-name-part></tp:taxon-name></italic>, # = <italic><tp:taxon-name><tp:taxon-name-part taxon-name-part-type="genus" reg="Hebeloma">H.</tp:taxon-name-part><tp:taxon-name-part taxon-name-part-type="species" reg="perigoense">perigoense</tp:taxon-name-part></tp:taxon-name></italic>, †† = <italic><tp:taxon-name><tp:taxon-name-part taxon-name-part-type="genus" reg="Hebeloma">H.</tp:taxon-name-part><tp:taxon-name-part taxon-name-part-type="species" reg="chapmaniae">chapmaniae</tp:taxon-name-part></tp:taxon-name></italic> and ‡‡ = <italic><tp:taxon-name><tp:taxon-name-part taxon-name-part-type="genus" reg="Hebeloma">H.</tp:taxon-name-part><tp:taxon-name-part taxon-name-part-type="species" reg="smithii">smithii</tp:taxon-name-part></tp:taxon-name></italic>.</p></caption><graphic xmlns:xlink="http://www.w3.org/1999/xlink" xlink:href="mycokeys-46-001-g006.jpg" position="float" orientation="portrait" xlink:type="simple" id="oo_263405.jpg"/></fig><fig id="F23" position="float" orientation="portrait"><label>Figure 23.</label><caption><p>Micro-morphological features (basidiospores, basidia, cheilocystidia) of <italic><tp:taxon-name><tp:taxon-name-part taxon-name-part-type="genus" reg="Hebeloma">Hebeloma</tp:taxon-name-part></tp:taxon-name></italic> species found in the Rocky Mountain alpine zone. <bold>1</bold><italic><tp:taxon-name><tp:taxon-name-part taxon-name-part-type="genus" reg="Hebeloma">H.</tp:taxon-name-part><tp:taxon-name-part taxon-name-part-type="species" reg="vaccinum">vaccinum</tp:taxon-name-part></tp:taxon-name></italic> (holotype, Herb. PC) <bold>2</bold><italic><tp:taxon-name><tp:taxon-name-part taxon-name-part-type="genus" reg="Hebeloma">H.</tp:taxon-name-part><tp:taxon-name-part taxon-name-part-type="species" reg="aurantioumbrinum">aurantioumbrinum</tp:taxon-name-part></tp:taxon-name></italic> ZT12730 <bold>3</bold><italic><tp:taxon-name><tp:taxon-name-part taxon-name-part-type="genus" reg="Hebeloma">H.</tp:taxon-name-part><tp:taxon-name-part taxon-name-part-type="species" reg="subconcolor">subconcolor</tp:taxon-name-part></tp:taxon-name></italic> ZT 13776 <bold>4</bold><italic><tp:taxon-name><tp:taxon-name-part taxon-name-part-type="genus" reg="Hebeloma">H.</tp:taxon-name-part><tp:taxon-name-part taxon-name-part-type="species" reg="hiemale">hiemale</tp:taxon-name-part></tp:taxon-name></italic> ZT9828 <bold>5</bold><italic><tp:taxon-name><tp:taxon-name-part taxon-name-part-type="genus" reg="Hebeloma">H.</tp:taxon-name-part><tp:taxon-name-part taxon-name-part-type="species" reg="avellaneum">avellaneum</tp:taxon-name-part></tp:taxon-name></italic> DBG-F-019533 <bold>6</bold><italic><tp:taxon-name><tp:taxon-name-part taxon-name-part-type="genus" reg="Hebeloma">H.</tp:taxon-name-part><tp:taxon-name-part taxon-name-part-type="species" reg="velutipes">velutipes</tp:taxon-name-part></tp:taxon-name></italic> ZT6100 <bold>7</bold><italic><tp:taxon-name><tp:taxon-name-part taxon-name-part-type="genus" reg="Hebeloma">H.</tp:taxon-name-part><tp:taxon-name-part taxon-name-part-type="species" reg="alpinum">alpinum</tp:taxon-name-part></tp:taxon-name></italic> CLC2875 <bold>8</bold><italic><tp:taxon-name><tp:taxon-name-part taxon-name-part-type="genus" reg="Hebeloma">H.</tp:taxon-name-part><tp:taxon-name-part taxon-name-part-type="species" reg="marginatulum">marginatulum</tp:taxon-name-part></tp:taxon-name></italic> ZT9002 <bold>9</bold><italic><tp:taxon-name><tp:taxon-name-part taxon-name-part-type="genus" reg="Hebeloma">H.</tp:taxon-name-part><tp:taxon-name-part taxon-name-part-type="species" reg="alpinicola">alpinicola</tp:taxon-name-part></tp:taxon-name></italic> ZT13763 <bold>10</bold><italic><tp:taxon-name><tp:taxon-name-part taxon-name-part-type="genus" reg="Hebeloma">H.</tp:taxon-name-part><tp:taxon-name-part taxon-name-part-type="species" reg="dunense">dunense</tp:taxon-name-part></tp:taxon-name></italic> ZT9001 <bold>11</bold><italic><tp:taxon-name><tp:taxon-name-part taxon-name-part-type="genus" reg="Hebeloma">H.</tp:taxon-name-part><tp:taxon-name-part taxon-name-part-type="species" reg="mesophaeum">mesophaeum</tp:taxon-name-part></tp:taxon-name></italic> ZT8082 <bold>12</bold><italic><tp:taxon-name><tp:taxon-name-part taxon-name-part-type="genus" reg="Hebeloma">H.</tp:taxon-name-part><tp:taxon-name-part taxon-name-part-type="species" reg="excedens">excedens</tp:taxon-name-part></tp:taxon-name></italic> ZT7475 <bold>13</bold><italic><tp:taxon-name><tp:taxon-name-part taxon-name-part-type="genus" reg="Hebeloma">H.</tp:taxon-name-part><tp:taxon-name-part taxon-name-part-type="species" reg="oreophilum">oreophilum</tp:taxon-name-part></tp:taxon-name></italic> ZT12733 <bold>14</bold><italic><tp:taxon-name><tp:taxon-name-part taxon-name-part-type="genus" reg="Hebeloma">H.</tp:taxon-name-part><tp:taxon-name-part taxon-name-part-type="species" reg="hygrophilum">hygrophilum</tp:taxon-name-part></tp:taxon-name></italic> CLC1462 <bold>15</bold><italic><tp:taxon-name><tp:taxon-name-part taxon-name-part-type="genus" reg="Hebeloma">H.</tp:taxon-name-part><tp:taxon-name-part taxon-name-part-type="species" reg="nigellum">nigellum</tp:taxon-name-part></tp:taxon-name></italic> ZT6425 <bold>16</bold><italic><tp:taxon-name><tp:taxon-name-part taxon-name-part-type="genus" reg="Hebeloma">H.</tp:taxon-name-part><tp:taxon-name-part taxon-name-part-type="species" reg="spetsbergense">spetsbergense</tp:taxon-name-part></tp:taxon-name></italic> micro in Fig. <xref ref-type="fig" rid="F22">22</xref>. Both two and four-spored basidiospores shown for <bold>2, 5, 7, 8, 10, 12, 13, 15</bold>. Scale bar: 10 µm. All drawings by E. Horak.</p></caption><graphic xmlns:xlink="http://www.w3.org/1999/xlink" xlink:href="mycokeys-46-001-g023.jpg" position="float" orientation="portrait" xlink:type="simple" id="oo_263422.jpg"/></fig><fig id="F22" position="float" orientation="portrait"><label>Figure 22.</label><caption><p><italic><tp:taxon-name><tp:taxon-name-part taxon-name-part-type="genus" reg="Hebeloma">Hebeloma</tp:taxon-name-part><tp:taxon-name-part taxon-name-part-type="species" reg="spetsbergense">spetsbergense</tp:taxon-name-part></tp:taxon-name></italic>, DBG-F-027678 and BR5020184126599 (HJB 11982, from Svalbard). Scale bar for basidia and cheilocystidia 5 µm, for spores 10 µm. Drawing G. Walther, reproduced from <xref ref-type="bibr" rid="B11">Beker et al. (2016)</xref>.</p></caption><graphic xmlns:xlink="http://www.w3.org/1999/xlink" xlink:href="mycokeys-46-001-g022.jpg" position="float" orientation="portrait" xlink:type="simple" id="oo_263421.jpg"/></fig><table-wrap id="T2" position="float" orientation="portrait"><label>Table 2.</label><caption><p>Other North American collections considered. HJB refers to the herbarium of H.J. Beker; other herbarium acronyms follow Thiers <ext-link xmlns:xlink="http://www.w3.org/1999/xlink" xlink:type="simple" ext-link-type="uri" xlink:href="http://sweetgum.nybg.org/ih/(continuously">http://sweetgum.nybg.org/ih/(continuously</ext-link> updated). The database numbers refer to the project database of H.J. Beker (<xref ref-type="bibr" rid="B11">Beker et al. 2016</xref>).</p></caption><table id="TID0E32CK" rules="all"><tbody><tr><th rowspan="1" colspan="1">Database no.</th><th rowspan="1" colspan="1">Herbarium</th><th rowspan="1" colspan="1">Voucher</th><th rowspan="1" colspan="1">Location</th><th rowspan="1" colspan="1">State</th><th rowspan="1" colspan="1">Elev. (m)</th><th rowspan="1" colspan="1">GenBank acc. no. ITS</th></tr><tr><td rowspan="1" colspan="7">
                  <bold><italic><tp:taxon-name>
                        <tp:taxon-name-part taxon-name-part-type="genus" reg="Hebeloma">Hebeloma</tp:taxon-name-part>
                        <tp:taxon-name-part taxon-name-part-type="species" reg="alpinicola">alpinicola</tp:taxon-name-part>
                      </tp:taxon-name></italic></bold>
                </td></tr><tr><td rowspan="1" colspan="1">HJB1000311</td><td rowspan="1" colspan="1">MICH</td><td rowspan="1" colspan="1">MICH 5549†</td><td rowspan="1" colspan="1">Heavens Gate Ridge, Seven Devils Mountains</td><td rowspan="1" colspan="1">USA: Idaho</td><td rowspan="1" colspan="1">2560</td><td rowspan="1" colspan="1">
                  <ext-link xmlns:xlink="http://www.w3.org/1999/xlink" ext-link-type="gen" xlink:href="MK280987" xlink:type="simple">MK280987</ext-link>
                </td></tr><tr><td rowspan="1" colspan="1">HJB1000338</td><td rowspan="1" colspan="1">DBG</td><td rowspan="1" colspan="1">DBG-F-002473‡</td><td rowspan="1" colspan="1">Park County, Pike National Forest, Sacramento, west of Fairplay, north side of old house</td><td rowspan="1" colspan="1">USA: Colorado</td><td rowspan="1" colspan="1">3600</td><td rowspan="1" colspan="1">
                  <ext-link xmlns:xlink="http://www.w3.org/1999/xlink" ext-link-type="gen" xlink:href="MK286559" xlink:type="simple">MK286559</ext-link>
                </td></tr><tr><td rowspan="1" colspan="1">HJB1000416</td><td rowspan="1" colspan="1">MICH</td><td rowspan="1" colspan="1">MICH 10760§</td><td rowspan="1" colspan="1">Hancock, Bar Harbor, Mt Desert Island</td><td rowspan="1" colspan="1">USA: Maine</td><td rowspan="1" colspan="1">25</td><td rowspan="1" colspan="1">
                  <ext-link xmlns:xlink="http://www.w3.org/1999/xlink" ext-link-type="gen" xlink:href="MK286558" xlink:type="simple">MK286558</ext-link>
                </td></tr><tr><td rowspan="1" colspan="1">HJB1000435</td><td rowspan="1" colspan="1">MICH</td><td rowspan="1" colspan="1">MICH 10778|</td><td rowspan="1" colspan="1">Clackamas, Rhododendron</td><td rowspan="1" colspan="1">USA: Oregon</td><td rowspan="1" colspan="1">495</td><td rowspan="1" colspan="1">
                  <ext-link xmlns:xlink="http://www.w3.org/1999/xlink" ext-link-type="gen" xlink:href="MK280989" xlink:type="simple">MK280989</ext-link>
                </td></tr><tr><td rowspan="1" colspan="1">HJB1000500</td><td rowspan="1" colspan="1">DBG</td><td rowspan="1" colspan="1">DBG-F-004877¶</td><td rowspan="1" colspan="1">Gilpin County, Roosevelt National Forest, Perigo, north slope</td><td rowspan="1" colspan="1">USA: Colorado</td><td rowspan="1" colspan="1">2865</td><td rowspan="1" colspan="1">
                  <ext-link xmlns:xlink="http://www.w3.org/1999/xlink" ext-link-type="gen" xlink:href="MK286560" xlink:type="simple">MK286560</ext-link>
                </td></tr><tr><td rowspan="1" colspan="1">HJB1000147</td><td rowspan="1" colspan="1">MICH</td><td rowspan="1" colspan="1">MICH 10730#</td><td rowspan="1" colspan="1">Chelsea, Lyndon Town Hall Park, Washtenaw Co.</td><td rowspan="1" colspan="1">USA: Michigan</td><td rowspan="1" colspan="1">300</td><td rowspan="1" colspan="1">
                  <ext-link xmlns:xlink="http://www.w3.org/1999/xlink" ext-link-type="gen" xlink:href="MK280985" xlink:type="simple">MK280985</ext-link>
                </td></tr><tr><td rowspan="1" colspan="1">HJB1000501</td><td rowspan="1" colspan="1">DBG</td><td rowspan="1" colspan="1">DBG-F-007947††</td><td rowspan="1" colspan="1">Conejos County, San Juan National Forest, Green Lake area south of Platero</td><td rowspan="1" colspan="1">USA: Colorado</td><td rowspan="1" colspan="1">3353</td><td rowspan="1" colspan="1">
                  <ext-link xmlns:xlink="http://www.w3.org/1999/xlink" ext-link-type="gen" xlink:href="MK286561" xlink:type="simple">MK286561</ext-link>
                </td></tr><tr><td rowspan="1" colspan="7">
                  <bold><italic><tp:taxon-name>
                        <tp:taxon-name-part taxon-name-part-type="genus" reg="Hebeloma">Hebeloma</tp:taxon-name-part>
                        <tp:taxon-name-part taxon-name-part-type="species" reg="avellaneum">avellaneum</tp:taxon-name-part>
                      </tp:taxon-name></italic></bold>
                </td></tr><tr><td rowspan="1" colspan="1">HJB14320</td><td rowspan="1" colspan="1">FNL‡‡; HJB</td><td rowspan="1" colspan="1">HJB14320</td><td rowspan="1" colspan="1">Pinware River</td><td rowspan="1" colspan="1">Canada: Labrador</td><td rowspan="1" colspan="1">15</td><td rowspan="1" colspan="1">
                  <ext-link xmlns:xlink="http://www.w3.org/1999/xlink" ext-link-type="gen" xlink:href="MK281019" xlink:type="simple">MK281019</ext-link>
                </td></tr><tr><td rowspan="1" colspan="1">HJB1000322</td><td rowspan="1" colspan="1">MICH§§</td><td rowspan="1" colspan="1">MICH 10722</td><td rowspan="1" colspan="1">Grays Harbor, Lake Quinault, Olympic National Park</td><td rowspan="1" colspan="1">USA: Washington</td><td rowspan="1" colspan="1">75</td><td rowspan="1" colspan="1">
                  <ext-link xmlns:xlink="http://www.w3.org/1999/xlink" ext-link-type="gen" xlink:href="MK280988" xlink:type="simple">MK280988</ext-link>
                </td></tr><tr><td rowspan="1" colspan="7">
                  <bold><italic><tp:taxon-name>
                        <tp:taxon-name-part taxon-name-part-type="genus" reg="Hebeloma">Hebeloma</tp:taxon-name-part>
                        <tp:taxon-name-part taxon-name-part-type="species" reg="excedens">excedens</tp:taxon-name-part>
                      </tp:taxon-name></italic></bold>
                </td></tr><tr><td rowspan="1" colspan="1">HJB1000268</td><td rowspan="1" colspan="1">NYS</td><td rowspan="1" colspan="1">NYS-F-001123||</td><td rowspan="1" colspan="1">Saratoga, Saratoga</td><td rowspan="1" colspan="1">USA: New York</td><td rowspan="1" colspan="1">100</td><td rowspan="1" colspan="1">
                  <ext-link xmlns:xlink="http://www.w3.org/1999/xlink" ext-link-type="gen" xlink:href="MK280986" xlink:type="simple">MK280986</ext-link>
                </td></tr><tr><td rowspan="1" colspan="7">
                  <bold><italic><tp:taxon-name>
                        <tp:taxon-name-part taxon-name-part-type="genus" reg="Hebeloma">Hebeloma</tp:taxon-name-part>
                        <tp:taxon-name-part taxon-name-part-type="species" reg="incarnatulum">incarnatulum</tp:taxon-name-part>
                      </tp:taxon-name></italic></bold>
                </td></tr><tr><td rowspan="1" colspan="1">HJB1000136</td><td rowspan="1" colspan="1">MICH</td><td rowspan="1" colspan="1">MICH 10752¶¶</td><td rowspan="1" colspan="1">Mud Lake Bog west of Whitmore Lake, Washtenaw</td><td rowspan="1" colspan="1">USA: Michigan</td><td rowspan="1" colspan="1">275</td><td rowspan="1" colspan="1">
                  <ext-link xmlns:xlink="http://www.w3.org/1999/xlink" ext-link-type="gen" xlink:href="KT218477" xlink:type="simple">KT218477</ext-link>
                </td></tr></tbody></table><table-wrap-foot><fn><p>†This is the holotype of <italic><tp:taxon-name><tp:taxon-name-part taxon-name-part-type="genus" reg="Hebeloma">Hebeloma</tp:taxon-name-part><tp:taxon-name-part taxon-name-part-type="species" reg="alpinicola">alpinicola</tp:taxon-name-part></tp:taxon-name></italic>, 5 Jul 1958, A.H. Smith (58632).</p><p>‡This is the holotype of <italic><tp:taxon-name><tp:taxon-name-part taxon-name-part-type="genus" reg="Hebeloma">Hebeloma</tp:taxon-name-part><tp:taxon-name-part taxon-name-part-type="species" reg="chapmaniae">chapmaniae</tp:taxon-name-part></tp:taxon-name></italic>, 10 Sep 1969, S. Chapman.</p><p>§This is the holotype of <italic><tp:taxon-name><tp:taxon-name-part taxon-name-part-type="genus" reg="Hebeloma">Hebeloma</tp:taxon-name-part><tp:taxon-name-part taxon-name-part-type="species" reg="littenii">littenii</tp:taxon-name-part></tp:taxon-name></italic>, 29 Oct 1980, W. Litten.</p><p>|This is the holotype of <italic><tp:taxon-name><tp:taxon-name-part taxon-name-part-type="genus" reg="Hebeloma">Hebeloma</tp:taxon-name-part><tp:taxon-name-part taxon-name-part-type="species" reg="nigromaculatum">nigromaculatum</tp:taxon-name-part></tp:taxon-name></italic>, 1 Oct 1944, A.H. Smith (19314).</p><p>¶This is the holotype of <italic><tp:taxon-name><tp:taxon-name-part taxon-name-part-type="genus" reg="Hebeloma">Hebeloma</tp:taxon-name-part><tp:taxon-name-part taxon-name-part-type="species" reg="perigoense">perigoense</tp:taxon-name-part></tp:taxon-name></italic>, 13 Aug 1974, S. Chapman, S. Mitchel, A.H. Smith.</p><p>#This is the holotype of <italic><tp:taxon-name><tp:taxon-name-part taxon-name-part-type="genus" reg="Hebeloma">Hebeloma</tp:taxon-name-part><tp:taxon-name-part taxon-name-part-type="species" reg="smithii">smithii</tp:taxon-name-part></tp:taxon-name></italic>, 10 Nov 1977, A.H. Smith (88295).</p><p>††This is the holotype of <italic><tp:taxon-name><tp:taxon-name-part taxon-name-part-type="genus" reg="Hebeloma">Hebeloma</tp:taxon-name-part><tp:taxon-name-part taxon-name-part-type="species" reg="subargillaceum">subargillaceum</tp:taxon-name-part></tp:taxon-name></italic>, 23 Aug 1978, V. Evenson.</p><p>‡‡Foray Newfoundland and Labrador herbarium <ext-link xmlns:xlink="http://www.w3.org/1999/xlink" xlink:type="simple" ext-link-type="uri" xlink:href="http://www.nlmushrooms.ca/index.html">http://www.nlmushrooms.ca/index.html</ext-link></p><p>§§This is the holotype of <italic><tp:taxon-name><tp:taxon-name-part taxon-name-part-type="genus" reg="Hebeloma">Hebeloma</tp:taxon-name-part><tp:taxon-name-part taxon-name-part-type="species" reg="avellaneum">avellaneum</tp:taxon-name-part></tp:taxon-name></italic>, 8 Nov 1925, C.H. Kauffman.</p><p>||This is the holotype of <italic><tp:taxon-name><tp:taxon-name-part taxon-name-part-type="genus" reg="Hebeloma">Hebeloma</tp:taxon-name-part><tp:taxon-name-part taxon-name-part-type="species" reg="excedens">excedens</tp:taxon-name-part></tp:taxon-name></italic>, Oct 1870, C.H. Peck.</p><p>¶¶This is the holotype of <italic><tp:taxon-name><tp:taxon-name-part taxon-name-part-type="genus" reg="Hebeloma">Hebeloma</tp:taxon-name-part><tp:taxon-name-part taxon-name-part-type="species" reg="incarnatulum">incarnatulum</tp:taxon-name-part></tp:taxon-name></italic>, 14 Oct 1961, A.H. Smith (64680).
            </p></fn></table-wrap-foot></table-wrap></tp:treatment-sec><ref-list><ref id="B11"><mixed-citation xmlns:xlink="http://www.w3.org/1999/xlink" xlink:type="simple"><person-group><name name-style="western"><surname>Beker</surname><given-names>HJ</given-names></name><name name-style="western"><surname>Eberhardt</surname><given-names>U</given-names></name><name name-style="western"><surname>Vesterholt</surname><given-names>J</given-names></name></person-group> (<year>2016</year>) <italic><tp:taxon-name><tp:taxon-name-part taxon-name-part-type="genus">Hebeloma</tp:taxon-name-part></tp:taxon-name></italic> (Fr.) P. Kumm. <tp:taxon-name><tp:taxon-name-part taxon-name-part-type="kingdom">Fungi</tp:taxon-name-part></tp:taxon-name> Europaei 14. Edizioni Technografica, 1–1218.</mixed-citation></ref><ref id="B71"><mixed-citation xmlns:xlink="http://www.w3.org/1999/xlink" xlink:type="simple"><person-group><name name-style="western"><surname>Smith</surname><given-names>AH</given-names></name><name name-style="western"><surname>Evenson</surname><given-names>VS</given-names></name><name name-style="western"><surname>Mitchel</surname><given-names>DH</given-names></name></person-group> (<year>1983</year>) <source>Veiled Species of <italic><tp:taxon-name><tp:taxon-name-part taxon-name-part-type="genus">Hebeloma</tp:taxon-name-part></tp:taxon-name></italic> in the Western United States.</source><publisher-name>University of Michigan Press</publisher-name>, <publisher-loc>Ann Arbor</publisher-loc>, <size units="page">219 pp</size>.</mixed-citation></ref><ref id="B66"><mixed-citation xmlns:xlink="http://www.w3.org/1999/xlink" xlink:type="simple"><person-group><name name-style="western"><surname>Quadraccia</surname><given-names>L</given-names></name></person-group> (<year>1987</year>) <article-title>Recherches sur <italic><tp:taxon-name><tp:taxon-name-part taxon-name-part-type="genus">Hebeloma</tp:taxon-name-part></tp:taxon-name></italic> (<tp:taxon-name><tp:taxon-name-part taxon-name-part-type="genus">Agaricales</tp:taxon-name-part></tp:taxon-name>, <tp:taxon-name><tp:taxon-name-part taxon-name-part-type="family">Cortinariaceae</tp:taxon-name-part></tp:taxon-name>). I Quelques notes taxonomiques et nomenclaturales.</article-title><source>Mycotaxon</source><volume>30</volume>: <fpage>301</fpage>–<lpage>318</lpage>.</mixed-citation></ref></ref-list></tp:taxon-treatment>
