# Supplementary material for: The genus Hebeloma in the Rocky Mountain Alpine Zone
Source: MycoKeys. 2019 Feb 11;(46):1–54. doi: 10.3897/mycokeys.46.32823 (PMC6379322; doi:10.3897/mycokeys.46.32823)
Supplement: XML Treatment for Hebeloma dunense [file mycokeys.46.32823-treatment10.xml]

<!DOCTYPE tp:taxon-treatment
  PUBLIC "-//TaxonX//DTD Taxonomic Treatment Publishing DTD v0 20100105//EN" "tax-treatment-NSO.dtd">
<tp:taxon-treatment xmlns:tp="http://www.plazi.org/taxpub"><tp:treatment-meta><kwd-group><label>Taxon classification</label><kwd><named-content xmlns:xlink="http://www.w3.org/1999/xlink" content-type="kingdom">Fungi</named-content></kwd><kwd><named-content xmlns:xlink="http://www.w3.org/1999/xlink" content-type="order">Agaricales</named-content></kwd><kwd><named-content xmlns:xlink="http://www.w3.org/1999/xlink" content-type="family">Hymenogastraceae</named-content></kwd></kwd-group><mixed-citation publication-type="journal"><person-group><name><surname>Cripps</surname><given-names>Cathy L.</given-names></name><name><surname>Eberhardt</surname><given-names>Ursula</given-names></name><name><surname>Schütz</surname><given-names>Nicole</given-names></name><name><surname>Beker</surname><given-names>Henry J.</given-names></name><name><surname>Vera S. Evenson</surname><given-names/></name><name><surname>Horak</surname><given-names>Egon</given-names></name></person-group><article-title>The genus <italic><tp:taxon-name><tp:taxon-name-part taxon-name-part-type="genus" reg="Hebeloma">Hebeloma</tp:taxon-name-part></tp:taxon-name></italic> in the Rocky Mountain Alpine Zone</article-title><source>MycoKeys</source><day>11</day><month>2</month><year>2019</year><volume>2019</volume><issue>46</issue><fpage>1</fpage><lpage>54</lpage><pub-id pub-id-type="doi">10.3897/mycokeys.46.32823</pub-id></mixed-citation></tp:treatment-meta><tp:nomenclature><label>10.</label><tp:taxon-name>
              <tp:taxon-name-part taxon-name-part-type="genus" reg="Hebeloma">Hebeloma</tp:taxon-name-part>
              <tp:taxon-name-part taxon-name-part-type="species" reg="dunense">dunense</tp:taxon-name-part>
            </tp:taxon-name><tp:taxon-authority>L. Corb. &amp; R. Heim, Mém. Soc. Natn. Sci. Nat. Math. Cherbourg 40: 16 (1929)</tp:taxon-authority><xref ref-type="fig" rid="F6">Figures 6B</xref><xref ref-type="fig" rid="F16">, 16</xref><xref ref-type="fig" rid="F23">, 23 (10)</xref><!--PageBreak --></tp:nomenclature><tp:treatment-sec sec-type="etymology" id="SECID0EEUGK"><title>Etymology.</title><p>Originally found in sand in dunes.</p></tp:treatment-sec><tp:treatment-sec sec-type="description" id="SECID0EJUGK"><title>Description.</title><p>Cortina present. Pileus 10–28 mm in diameter, convex, slightly conic-convex, with or without a slight umbo (one papillate), or almost applanate, some sunken in center, smooth, greasy, pale pinkish buff at first, becoming caramel color in center, outwards remaining pale, with a hoary coating, some flecks of white in outer part, mostly appearing pale unicolor; margin turned in or down, covered with white veil tissue or not. Lamellae emarginate to subdecurrent, or pulling away, variable, L = 25–48 plus lamellulae, a bit distant, cream buff to pinkish buff at first, then milk coffee; edges white fimbriate. Stipe 20–50 × 2–6 mm, equal or narrowing a bit at base, dingy whitish buff in top part, sometimes pruinose and base darkening to golden color then blackish brown (not always obvious unless cut open), with fibrils on lower part <!--PageBreak -->and/or a few ‘patches of tissue’. Context dingy white, watery buff, dark at base, sometimes splitting, often hollow when mature; tough in base. Odor faintly raphanoid or absent. Exsiccate: mostly pale; pileus buff or more ochraceous buff, center a bit caramel or not; lamellae pale light ocher; stipe buff, not obviously darker at base.</p><p>Basidiospores yellowish gray in Melzer’s, mostly elliptical, a few slightly amygdaliform but typically without much snout, no big apiculus, not guttulate, look smooth but may be slightly rough in Melzer’s (O1, O2), not or only very slightly dextrinoid (D0, D1), and no perispore loosening (P0), 9.5–11.5 × 5.5–7 µm, on average 10.3 × 6.2 µm, Q = 1.65. Basidia 20–30 × 8–9 µm, clavate, four-spored mostly. Pleurocystidia absent. Cheilocystidia cylindrical in the upper part and slightly swollen to more swollen at the base, 40–55 µm long × 4.5–6 µm at apex, 4–6 µm in middle, and 7–10.5 µm wide at base, with occasional thickening of the apical wall, some septate and clamped; many with dense yellow contents. Epicutis thickness 25–75 µm, with some encrusted hyphae.</p><fig id="F16" position="float" orientation="portrait"><label>Figure 16.</label><caption><p><italic><tp:taxon-name><tp:taxon-name-part taxon-name-part-type="genus" reg="Hebeloma">Hebeloma</tp:taxon-name-part><tp:taxon-name-part taxon-name-part-type="species" reg="dunense">dunense</tp:taxon-name-part></tp:taxon-name></italic>, CLC1821 and CLC1845.</p></caption><graphic xmlns:xlink="http://www.w3.org/1999/xlink" xlink:href="mycokeys-46-001-g016.jpg" position="float" orientation="portrait" xlink:type="simple" id="oo_263415.jpg"/></fig></tp:treatment-sec><tp:treatment-sec sec-type="Rocky Mountain ecology" id="SECID0EJXGK"><title>Rocky Mountain ecology.</title><p>In the alpine zone of the San Juan Mountains, with dwarf willows <italic><tp:taxon-name><tp:taxon-name-part taxon-name-part-type="genus" reg="Salix">S.</tp:taxon-name-part><tp:taxon-name-part taxon-name-part-type="species" reg="reticulata">reticulata</tp:taxon-name-part></tp:taxon-name></italic> and <italic><tp:taxon-name><tp:taxon-name-part taxon-name-part-type="genus" reg="Salix">S.</tp:taxon-name-part><tp:taxon-name-part taxon-name-part-type="species" reg="arctica">arctica</tp:taxon-name-part></tp:taxon-name></italic>, and shrub willow <italic><tp:taxon-name><tp:taxon-name-part taxon-name-part-type="genus" reg="Salix">S.</tp:taxon-name-part><tp:taxon-name-part taxon-name-part-type="species" reg="planifolia">planifolia</tp:taxon-name-part></tp:taxon-name></italic>, some in moss or near streams.</p></tp:treatment-sec><tp:treatment-sec sec-type="material" id="SECID0ECZGK"><title>Rocky Mountain specimens examined.</title><p>U.S.A. COLORADO: San Juan County, San Juan Mountains, Cinnamon Pass, 3700 m, with dwarf <italic><tp:taxon-name><tp:taxon-name-part taxon-name-part-type="genus" reg="Salix">Salix</tp:taxon-name-part></tp:taxon-name></italic> near stream, 29 July 2000, CLC1411 (MONT), C. Cripps; with <italic><tp:taxon-name><tp:taxon-name-part taxon-name-part-type="genus" reg="Salix">Salix</tp:taxon-name-part><tp:taxon-name-part taxon-name-part-type="species" reg="reticulata">reticulata</tp:taxon-name-part></tp:taxon-name></italic>, 8 Aug 2000, CLC1434 (MONT), C. Cripps; 29 July 2000 with <italic><tp:taxon-name><tp:taxon-name-part taxon-name-part-type="genus" reg="Salix">Salix</tp:taxon-name-part><tp:taxon-name-part taxon-name-part-type="species" reg="reticulata">reticulata</tp:taxon-name-part></tp:taxon-name></italic>, ZT9001 (ETH), E. Horak; Stony Pass, 3840 m, with <italic><tp:taxon-name><tp:taxon-name-part taxon-name-part-type="genus" reg="Salix">S.</tp:taxon-name-part><tp:taxon-name-part taxon-name-part-type="species" reg="arctica">arctica</tp:taxon-name-part></tp:taxon-name></italic>, 28 July 2002, CLC1821 (MONT), C. Cripps; Mineral Basin, with <italic><tp:taxon-name><tp:taxon-name-part taxon-name-part-type="genus" reg="Salix">S.</tp:taxon-name-part><tp:taxon-name-part taxon-name-part-type="species" reg="arctica">arctica</tp:taxon-name-part></tp:taxon-name></italic> and <italic><tp:taxon-name><tp:taxon-name-part taxon-name-part-type="genus" reg="Salix">S.</tp:taxon-name-part><tp:taxon-name-part taxon-name-part-type="species" reg="planifolia">planifolia</tp:taxon-name-part></tp:taxon-name></italic>, in moss, 3835 m, 30 July 2002, CLC1845 (MONT), C. Cripps.</p></tp:treatment-sec><tp:treatment-sec sec-type="discussion" id="SECID0EP2GK"><title>Discussion.</title><p>Based on ITS data, <italic><tp:taxon-name><tp:taxon-name-part taxon-name-part-type="genus" reg="Hebeloma">Hebeloma</tp:taxon-name-part><tp:taxon-name-part taxon-name-part-type="species" reg="dunense">dunense</tp:taxon-name-part></tp:taxon-name></italic> is phylogenetically not clearly distinguishable, but neither is it molecularly identical to other members of the <italic><tp:taxon-name><tp:taxon-name-part taxon-name-part-type="genus" reg="Hebeloma">H.</tp:taxon-name-part><tp:taxon-name-part taxon-name-part-type="species" reg="mesophaeum">mesophaeum</tp:taxon-name-part></tp:taxon-name></italic> complex (Fig. <xref ref-type="fig" rid="F6">6B</xref>). The intraspecific variation is 0–10 [0–2] bp (17 sequences), within the RM dataset (5 sequences), 1–7 [0–1] bp. The exclusively RM circle in Fig. <xref ref-type="fig" rid="F6">6B</xref> is a result of the data selection; this corresponds to ITS variants that do occur in the FE dataset, but did not come up in the random selection of sequences for this species.</p><!--PageBreak --><p>For the Rocky Mountain collections, so far, <italic><tp:taxon-name><tp:taxon-name-part taxon-name-part-type="genus" reg="Hebeloma">H.</tp:taxon-name-part><tp:taxon-name-part taxon-name-part-type="species" reg="dunense">dunense</tp:taxon-name-part></tp:taxon-name></italic> has been found more often with dwarf willows <italic><tp:taxon-name><tp:taxon-name-part taxon-name-part-type="genus" reg="Salix">S.</tp:taxon-name-part><tp:taxon-name-part taxon-name-part-type="species" reg="arctica">arctica</tp:taxon-name-part></tp:taxon-name></italic>, <italic><tp:taxon-name><tp:taxon-name-part taxon-name-part-type="genus" reg="Salix">S.</tp:taxon-name-part><tp:taxon-name-part taxon-name-part-type="species" reg="reticulata">reticulata</tp:taxon-name-part></tp:taxon-name></italic>, and shrub willow <italic><tp:taxon-name><tp:taxon-name-part taxon-name-part-type="genus" reg="Salix">S.</tp:taxon-name-part><tp:taxon-name-part taxon-name-part-type="species" reg="planifolia">planifolia</tp:taxon-name-part></tp:taxon-name></italic> in contrast to <italic><tp:taxon-name><tp:taxon-name-part taxon-name-part-type="genus" reg="Hebeloma">H.</tp:taxon-name-part><tp:taxon-name-part taxon-name-part-type="species" reg="mesophaeum">mesophaeum</tp:taxon-name-part></tp:taxon-name></italic> and <italic><tp:taxon-name><tp:taxon-name-part taxon-name-part-type="genus" reg="Hebeloma">H.</tp:taxon-name-part><tp:taxon-name-part taxon-name-part-type="species" reg="excedens">excedens</tp:taxon-name-part></tp:taxon-name></italic>, which were more often with <italic><tp:taxon-name><tp:taxon-name-part taxon-name-part-type="genus" reg="Salix">S.</tp:taxon-name-part><tp:taxon-name-part taxon-name-part-type="species" reg="glauca">glauca</tp:taxon-name-part></tp:taxon-name></italic>. Originally described from low-elevation dunes with <italic><tp:taxon-name><tp:taxon-name-part taxon-name-part-type="genus" reg="Salix">Salix</tp:taxon-name-part></tp:taxon-name></italic>, this species has been more recently recognized in arctic and alpine habitats and from Canada, Greenland, Svalbard, the European Alps, and the Carpathians (<xref ref-type="bibr" rid="B11">Beker et al. 2016</xref>; <xref ref-type="bibr" rid="B10">Beker et al. 2018</xref>; <xref ref-type="bibr" rid="B29">Eberhardt et al. 2015b</xref>).</p><p>Rocky Mountain specimens of <italic><tp:taxon-name><tp:taxon-name-part taxon-name-part-type="genus" reg="Hebeloma">H.</tp:taxon-name-part><tp:taxon-name-part taxon-name-part-type="species" reg="dunense">dunense</tp:taxon-name-part></tp:taxon-name></italic> are pale, often with narrow subdecurrent lamellae; the cortina can be scant or absent, some cheilocystidia have dense yellow contents, and the spores, which are ellipsoid and distinctly but not strongly ornamented, are slightly larger than those of <italic><tp:taxon-name><tp:taxon-name-part taxon-name-part-type="genus" reg="Hebeloma">H.</tp:taxon-name-part><tp:taxon-name-part taxon-name-part-type="species" reg="mesophaeum">mesophaeum</tp:taxon-name-part></tp:taxon-name></italic> and <italic><tp:taxon-name><tp:taxon-name-part taxon-name-part-type="genus" reg="Hebeloma">H.</tp:taxon-name-part><tp:taxon-name-part taxon-name-part-type="species" reg="excedens">excedens</tp:taxon-name-part></tp:taxon-name></italic>.</p></tp:treatment-sec><tp:treatment-sec><!--Section generated to contain objects referenced in tp:taxon-treatment.--><fig id="F6" position="float" orientation="portrait"><label>Figure 6.</label><caption><p>ML results and pruned quasi-median networks of species complexes of <tp:taxon-name><tp:taxon-name-part taxon-name-part-type="genus" reg="Hebeloma">Hebeloma</tp:taxon-name-part><tp:taxon-name-part taxon-name-part-type="infraspecific-rank">sect.</tp:taxon-name-part><tp:taxon-name-part taxon-name-part-type="section" reg="Hebeloma">Hebeloma.</tp:taxon-name-part></tp:taxon-name><bold>A</bold><italic><tp:taxon-name><tp:taxon-name-part taxon-name-part-type="genus" reg="Hebeloma">H.</tp:taxon-name-part><tp:taxon-name-part taxon-name-part-type="species" reg="nigellum">nigellum</tp:taxon-name-part></tp:taxon-name></italic> complex <bold>B</bold><italic><tp:taxon-name><tp:taxon-name-part taxon-name-part-type="genus" reg="Hebeloma">H.</tp:taxon-name-part><tp:taxon-name-part taxon-name-part-type="species" reg="mesophaeum">mesophaeum</tp:taxon-name-part></tp:taxon-name></italic> complex. In ML trees, branches supported by ≥ 80% bootstrap (1000 replicates) are double width. In networks, the size of the circles corresponds to the number of sequences they represent. Circles shared by two or more taxa are divided according to the number of representatives for each species. FE and RM refer to the origin of the collections, Europe or Rocky Mountains, respectively. Placement of type sequences is indicated as follows: <bold>A</bold> * = <italic><tp:taxon-name><tp:taxon-name-part taxon-name-part-type="genus" reg="Hebeloma">H.</tp:taxon-name-part><tp:taxon-name-part taxon-name-part-type="species" reg="clavulipes">clavulipes.</tp:taxon-name-part></tp:taxon-name></italic> ** = <italic><tp:taxon-name><tp:taxon-name-part taxon-name-part-type="genus" reg="Hebeloma">H.</tp:taxon-name-part><tp:taxon-name-part taxon-name-part-type="species" reg="oreophilum">oreophilum</tp:taxon-name-part></tp:taxon-name></italic>, † = <italic><tp:taxon-name><tp:taxon-name-part taxon-name-part-type="genus" reg="Hebeloma">H.</tp:taxon-name-part><tp:taxon-name-part taxon-name-part-type="species" reg="spetsbergense">spetsbergense</tp:taxon-name-part></tp:taxon-name></italic>, ‡ = <italic><tp:taxon-name><tp:taxon-name-part taxon-name-part-type="genus" reg="Hebeloma">H.</tp:taxon-name-part><tp:taxon-name-part taxon-name-part-type="species" reg="nigellum">nigellum</tp:taxon-name-part></tp:taxon-name></italic> (not included in the network analysis), § = <italic><tp:taxon-name><tp:taxon-name-part taxon-name-part-type="genus" reg="Hebeloma">H.</tp:taxon-name-part><tp:taxon-name-part taxon-name-part-type="species" reg="hygrophilum">hygrophilum</tp:taxon-name-part></tp:taxon-name></italic>; <bold>B</bold> * = <italic><tp:taxon-name><tp:taxon-name-part taxon-name-part-type="genus" reg="Hebeloma">H.</tp:taxon-name-part><tp:taxon-name-part taxon-name-part-type="species" reg="pubescens">pubescens</tp:taxon-name-part></tp:taxon-name></italic>, ** = <italic><tp:taxon-name><tp:taxon-name-part taxon-name-part-type="genus" reg="Hebeloma">H.</tp:taxon-name-part><tp:taxon-name-part taxon-name-part-type="species" reg="excedens">excedens</tp:taxon-name-part></tp:taxon-name></italic>, † = <italic><tp:taxon-name><tp:taxon-name-part taxon-name-part-type="genus" reg="Hebeloma">H.</tp:taxon-name-part><tp:taxon-name-part taxon-name-part-type="species" reg="subargillaceum">subargillaceum</tp:taxon-name-part></tp:taxon-name></italic>, ‡ = <italic><tp:taxon-name><tp:taxon-name-part taxon-name-part-type="genus" reg="Hebeloma">H.</tp:taxon-name-part><tp:taxon-name-part taxon-name-part-type="species" reg="nigromaculatum">nigromaculatum</tp:taxon-name-part></tp:taxon-name></italic>, § = <italic><tp:taxon-name><tp:taxon-name-part taxon-name-part-type="genus" reg="Hebeloma">H.</tp:taxon-name-part><tp:taxon-name-part taxon-name-part-type="species" reg="littenii">littenii</tp:taxon-name-part></tp:taxon-name></italic>, ¶ = <italic><tp:taxon-name><tp:taxon-name-part taxon-name-part-type="genus" reg="Hebeloma">H.</tp:taxon-name-part><tp:taxon-name-part taxon-name-part-type="species" reg="alpinicola">alpinicola</tp:taxon-name-part></tp:taxon-name></italic>, # = <italic><tp:taxon-name><tp:taxon-name-part taxon-name-part-type="genus" reg="Hebeloma">H.</tp:taxon-name-part><tp:taxon-name-part taxon-name-part-type="species" reg="perigoense">perigoense</tp:taxon-name-part></tp:taxon-name></italic>, †† = <italic><tp:taxon-name><tp:taxon-name-part taxon-name-part-type="genus" reg="Hebeloma">H.</tp:taxon-name-part><tp:taxon-name-part taxon-name-part-type="species" reg="chapmaniae">chapmaniae</tp:taxon-name-part></tp:taxon-name></italic> and ‡‡ = <italic><tp:taxon-name><tp:taxon-name-part taxon-name-part-type="genus" reg="Hebeloma">H.</tp:taxon-name-part><tp:taxon-name-part taxon-name-part-type="species" reg="smithii">smithii</tp:taxon-name-part></tp:taxon-name></italic>.</p></caption><graphic xmlns:xlink="http://www.w3.org/1999/xlink" xlink:href="mycokeys-46-001-g006.jpg" position="float" orientation="portrait" xlink:type="simple" id="oo_263405.jpg"/></fig><fig id="F23" position="float" orientation="portrait"><label>Figure 23.</label><caption><p>Micro-morphological features (basidiospores, basidia, cheilocystidia) of <italic><tp:taxon-name><tp:taxon-name-part taxon-name-part-type="genus" reg="Hebeloma">Hebeloma</tp:taxon-name-part></tp:taxon-name></italic> species found in the Rocky Mountain alpine zone. <bold>1</bold><italic><tp:taxon-name><tp:taxon-name-part taxon-name-part-type="genus" reg="Hebeloma">H.</tp:taxon-name-part><tp:taxon-name-part taxon-name-part-type="species" reg="vaccinum">vaccinum</tp:taxon-name-part></tp:taxon-name></italic> (holotype, Herb. PC) <bold>2</bold><italic><tp:taxon-name><tp:taxon-name-part taxon-name-part-type="genus" reg="Hebeloma">H.</tp:taxon-name-part><tp:taxon-name-part taxon-name-part-type="species" reg="aurantioumbrinum">aurantioumbrinum</tp:taxon-name-part></tp:taxon-name></italic> ZT12730 <bold>3</bold><italic><tp:taxon-name><tp:taxon-name-part taxon-name-part-type="genus" reg="Hebeloma">H.</tp:taxon-name-part><tp:taxon-name-part taxon-name-part-type="species" reg="subconcolor">subconcolor</tp:taxon-name-part></tp:taxon-name></italic> ZT 13776 <bold>4</bold><italic><tp:taxon-name><tp:taxon-name-part taxon-name-part-type="genus" reg="Hebeloma">H.</tp:taxon-name-part><tp:taxon-name-part taxon-name-part-type="species" reg="hiemale">hiemale</tp:taxon-name-part></tp:taxon-name></italic> ZT9828 <bold>5</bold><italic><tp:taxon-name><tp:taxon-name-part taxon-name-part-type="genus" reg="Hebeloma">H.</tp:taxon-name-part><tp:taxon-name-part taxon-name-part-type="species" reg="avellaneum">avellaneum</tp:taxon-name-part></tp:taxon-name></italic> DBG-F-019533 <bold>6</bold><italic><tp:taxon-name><tp:taxon-name-part taxon-name-part-type="genus" reg="Hebeloma">H.</tp:taxon-name-part><tp:taxon-name-part taxon-name-part-type="species" reg="velutipes">velutipes</tp:taxon-name-part></tp:taxon-name></italic> ZT6100 <bold>7</bold><italic><tp:taxon-name><tp:taxon-name-part taxon-name-part-type="genus" reg="Hebeloma">H.</tp:taxon-name-part><tp:taxon-name-part taxon-name-part-type="species" reg="alpinum">alpinum</tp:taxon-name-part></tp:taxon-name></italic> CLC2875 <bold>8</bold><italic><tp:taxon-name><tp:taxon-name-part taxon-name-part-type="genus" reg="Hebeloma">H.</tp:taxon-name-part><tp:taxon-name-part taxon-name-part-type="species" reg="marginatulum">marginatulum</tp:taxon-name-part></tp:taxon-name></italic> ZT9002 <bold>9</bold><italic><tp:taxon-name><tp:taxon-name-part taxon-name-part-type="genus" reg="Hebeloma">H.</tp:taxon-name-part><tp:taxon-name-part taxon-name-part-type="species" reg="alpinicola">alpinicola</tp:taxon-name-part></tp:taxon-name></italic> ZT13763 <bold>10</bold><italic><tp:taxon-name><tp:taxon-name-part taxon-name-part-type="genus" reg="Hebeloma">H.</tp:taxon-name-part><tp:taxon-name-part taxon-name-part-type="species" reg="dunense">dunense</tp:taxon-name-part></tp:taxon-name></italic> ZT9001 <bold>11</bold><italic><tp:taxon-name><tp:taxon-name-part taxon-name-part-type="genus" reg="Hebeloma">H.</tp:taxon-name-part><tp:taxon-name-part taxon-name-part-type="species" reg="mesophaeum">mesophaeum</tp:taxon-name-part></tp:taxon-name></italic> ZT8082 <bold>12</bold><italic><tp:taxon-name><tp:taxon-name-part taxon-name-part-type="genus" reg="Hebeloma">H.</tp:taxon-name-part><tp:taxon-name-part taxon-name-part-type="species" reg="excedens">excedens</tp:taxon-name-part></tp:taxon-name></italic> ZT7475 <bold>13</bold><italic><tp:taxon-name><tp:taxon-name-part taxon-name-part-type="genus" reg="Hebeloma">H.</tp:taxon-name-part><tp:taxon-name-part taxon-name-part-type="species" reg="oreophilum">oreophilum</tp:taxon-name-part></tp:taxon-name></italic> ZT12733 <bold>14</bold><italic><tp:taxon-name><tp:taxon-name-part taxon-name-part-type="genus" reg="Hebeloma">H.</tp:taxon-name-part><tp:taxon-name-part taxon-name-part-type="species" reg="hygrophilum">hygrophilum</tp:taxon-name-part></tp:taxon-name></italic> CLC1462 <bold>15</bold><italic><tp:taxon-name><tp:taxon-name-part taxon-name-part-type="genus" reg="Hebeloma">H.</tp:taxon-name-part><tp:taxon-name-part taxon-name-part-type="species" reg="nigellum">nigellum</tp:taxon-name-part></tp:taxon-name></italic> ZT6425 <bold>16</bold><italic><tp:taxon-name><tp:taxon-name-part taxon-name-part-type="genus" reg="Hebeloma">H.</tp:taxon-name-part><tp:taxon-name-part taxon-name-part-type="species" reg="spetsbergense">spetsbergense</tp:taxon-name-part></tp:taxon-name></italic> micro in Fig. <xref ref-type="fig" rid="F22">22</xref>. Both two and four-spored basidiospores shown for <bold>2, 5, 7, 8, 10, 12, 13, 15</bold>. Scale bar: 10 µm. All drawings by E. Horak.</p></caption><graphic xmlns:xlink="http://www.w3.org/1999/xlink" xlink:href="mycokeys-46-001-g023.jpg" position="float" orientation="portrait" xlink:type="simple" id="oo_263422.jpg"/></fig><fig id="F22" position="float" orientation="portrait"><label>Figure 22.</label><caption><p><italic><tp:taxon-name><tp:taxon-name-part taxon-name-part-type="genus" reg="Hebeloma">Hebeloma</tp:taxon-name-part><tp:taxon-name-part taxon-name-part-type="species" reg="spetsbergense">spetsbergense</tp:taxon-name-part></tp:taxon-name></italic>, DBG-F-027678 and BR5020184126599 (HJB 11982, from Svalbard). Scale bar for basidia and cheilocystidia 5 µm, for spores 10 µm. Drawing G. Walther, reproduced from <xref ref-type="bibr" rid="B11">Beker et al. (2016)</xref>.</p></caption><graphic xmlns:xlink="http://www.w3.org/1999/xlink" xlink:href="mycokeys-46-001-g022.jpg" position="float" orientation="portrait" xlink:type="simple" id="oo_263421.jpg"/></fig></tp:treatment-sec><ref-list><ref id="B11"><mixed-citation xmlns:xlink="http://www.w3.org/1999/xlink" xlink:type="simple"><person-group><name name-style="western"><surname>Beker</surname><given-names>HJ</given-names></name><name name-style="western"><surname>Eberhardt</surname><given-names>U</given-names></name><name name-style="western"><surname>Vesterholt</surname><given-names>J</given-names></name></person-group> (<year>2016</year>) <italic><tp:taxon-name><tp:taxon-name-part taxon-name-part-type="genus">Hebeloma</tp:taxon-name-part></tp:taxon-name></italic> (Fr.) P. Kumm. <tp:taxon-name><tp:taxon-name-part taxon-name-part-type="kingdom">Fungi</tp:taxon-name-part></tp:taxon-name> Europaei 14. Edizioni Technografica, 1–1218.</mixed-citation></ref><ref id="B10"><mixed-citation xmlns:xlink="http://www.w3.org/1999/xlink" xlink:type="simple"><person-group><name name-style="western"><surname>Beker</surname><given-names>HJ</given-names></name><name name-style="western"><surname>Eberhardt</surname><given-names>U</given-names></name><name name-style="western"><surname>Schütz</surname><given-names>N</given-names></name><name name-style="western"><surname>Gulden</surname><given-names>G</given-names></name></person-group> (<year>2018</year>) A review of the genus <italic><tp:taxon-name><tp:taxon-name-part taxon-name-part-type="genus">Hebeloma</tp:taxon-name-part></tp:taxon-name></italic> in Svalbard Mycoscience 59(4): 303–309.</mixed-citation></ref><ref id="B29"><mixed-citation xmlns:xlink="http://www.w3.org/1999/xlink" xlink:type="simple"><person-group><name name-style="western"><surname>Eberhardt</surname><given-names>U</given-names></name><name name-style="western"><surname>Ronikier</surname><given-names>A</given-names></name><name name-style="western"><surname>Schütz</surname><given-names>N</given-names></name><name name-style="western"><surname>Beker</surname><given-names>HJ</given-names></name></person-group> (<year>2015b</year>) <article-title>The genus <italic><tp:taxon-name><tp:taxon-name-part taxon-name-part-type="genus">Hebeloma</tp:taxon-name-part></tp:taxon-name></italic> in the alpine belt of the Carpathians including two new species.</article-title><source>Mycologia</source><volume>107</volume>: <fpage>1285</fpage>–<lpage>1303</lpage>. <ext-link xlink:type="simple" ext-link-type="doi" xlink:href="10.3852/15-097">https://doi.org/10.3852/15-097</ext-link></mixed-citation></ref></ref-list></tp:taxon-treatment>
