# Supplementary material for: The genus Hebeloma in the Rocky Mountain Alpine Zone
Source: MycoKeys. 2019 Feb 11;(46):1–54. doi: 10.3897/mycokeys.46.32823 (PMC6379322; doi:10.3897/mycokeys.46.32823)
Supplement: XML Treatment for Hebeloma mesophaeum [file mycokeys.46.32823-treatment11.xml]

<!DOCTYPE tp:taxon-treatment
  PUBLIC "-//TaxonX//DTD Taxonomic Treatment Publishing DTD v0 20100105//EN" "tax-treatment-NSO.dtd">
<tp:taxon-treatment xmlns:tp="http://www.plazi.org/taxpub"><tp:treatment-meta><kwd-group><label>Taxon classification</label><kwd><named-content xmlns:xlink="http://www.w3.org/1999/xlink" content-type="kingdom">Fungi</named-content></kwd><kwd><named-content xmlns:xlink="http://www.w3.org/1999/xlink" content-type="order">Agaricales</named-content></kwd><kwd><named-content xmlns:xlink="http://www.w3.org/1999/xlink" content-type="family">Hymenogastraceae</named-content></kwd></kwd-group><mixed-citation publication-type="journal"><person-group><name><surname>Cripps</surname><given-names>Cathy L.</given-names></name><name><surname>Eberhardt</surname><given-names>Ursula</given-names></name><name><surname>Schütz</surname><given-names>Nicole</given-names></name><name><surname>Beker</surname><given-names>Henry J.</given-names></name><name><surname>Vera S. Evenson</surname><given-names/></name><name><surname>Horak</surname><given-names>Egon</given-names></name></person-group><article-title>The genus <italic><tp:taxon-name><tp:taxon-name-part taxon-name-part-type="genus" reg="Hebeloma">Hebeloma</tp:taxon-name-part></tp:taxon-name></italic> in the Rocky Mountain Alpine Zone</article-title><source>MycoKeys</source><day>11</day><month>2</month><year>2019</year><volume>2019</volume><issue>46</issue><fpage>1</fpage><lpage>54</lpage><pub-id pub-id-type="doi">10.3897/mycokeys.46.32823</pub-id></mixed-citation></tp:treatment-meta><tp:nomenclature><label>11.</label><tp:taxon-name>
              <tp:taxon-name-part taxon-name-part-type="genus" reg="Hebeloma">Hebeloma</tp:taxon-name-part>
              <tp:taxon-name-part taxon-name-part-type="species" reg="mesophaeum">mesophaeum</tp:taxon-name-part>
            </tp:taxon-name><tp:taxon-authority>(Pers.) Quél., Mém. Soc. Émul. Montbéliard, sér. 2, 5: 128 (1872)</tp:taxon-authority><xref ref-type="fig" rid="F6">Figures 6B</xref><xref ref-type="fig" rid="F17">, 17</xref><xref ref-type="fig" rid="F23">, 23 (11)</xref></tp:nomenclature><tp:treatment-sec sec-type="etymology" id="SECID0ETEHK"><title>Etymology.</title><p>From Greek <italic>meso</italic>, in the middle, and <italic>phaeus</italic>, dark-colored. Persoon (1872) particularly mentioned the peculiar reddish brown pileus center “disco rufo-fusco peculiaris” which is characteristic of this taxon.</p></tp:treatment-sec><tp:treatment-sec sec-type="description" id="SECID0EGFHK"><title>Description.</title><p>Cortina present. Pileus 10–20 mm in diameter, convex with low indistinct umbo, or conic-convex, smooth, shiny, greasy, yellowish brown in center, outwards lightening to pale ocher, at margin buff, two-toned, non-translucent; margin entire, turned in when young, covered with veil or not. Lamellae attached, adnate, L = 38–40, pale buff, pinkish buff, then pinkish brown; edges fimbriate. Stipe: 30–45 × 3–5(–8 at base), very gradually larger at base, white, pruinose at apex, and fibrillose and darker below to ocher yellow and then blackish at very base. Context pale, dark in base of stipe. Odor raphanoid. Exsiccate: pileus pale brown, stipe with yellow sheen and darker at base.</p><p>Basidiospores yellow brown, elliptical, a few slightly ovoid, no big apiculus, not guttulate, looks almost smooth even under high magnification (O1), not or only very slightly dextrinoid (D0, D1), and no perispore loosening (P0), 8–10.5(–11) × 5–6.5 µm, on average 9.7 × 5.8 µm, Q = 1.66. Basidia 20–30 × 6–9 µm, clavate, four-spored mostly. Pleurocystidia absent. Cheilocystidia cylindrical in the upper part and slightly swollen to more swollen at the base, rarely fully cylindrical, 30–55 µm long × 4–7 µm at apex, 4–7 µm in middle, and 6–9.5(–10.5) µm wide at base, with occasional thickening of the apical wall, some septate. Epicutis thickness 60–350 µm, with some encrusted hyphae.</p><fig id="F17" position="float" orientation="portrait"><label>Figure 17.</label><caption><p><italic><tp:taxon-name><tp:taxon-name-part taxon-name-part-type="genus" reg="Hebeloma">Hebeloma</tp:taxon-name-part><tp:taxon-name-part taxon-name-part-type="species" reg="mesophaeum">mesophaeum</tp:taxon-name-part></tp:taxon-name></italic>, CLC1245 and ZT8082.</p></caption><graphic xmlns:xlink="http://www.w3.org/1999/xlink" xlink:href="mycokeys-46-001-g017.jpg" position="float" orientation="portrait" xlink:type="simple" id="oo_263416.jpg"/></fig></tp:treatment-sec><tp:treatment-sec sec-type="Rocky Mountain ecology" id="SECID0EOIHK"><title>Rocky Mountain ecology.</title><p>Known so far only from the Colorado alpine with <italic><tp:taxon-name><tp:taxon-name-part taxon-name-part-type="genus" reg="Salix">Salix</tp:taxon-name-part><tp:taxon-name-part taxon-name-part-type="species" reg="glauca">glauca.</tp:taxon-name-part></tp:taxon-name></italic></p></tp:treatment-sec><tp:treatment-sec sec-type="material" id="SECID0E5IHK"><title>Rocky Mountain specimens examined.</title><p>U.S.A. COLORADO: Sawatch Range, Independence Pass, 3760 m, with <italic><tp:taxon-name><tp:taxon-name-part taxon-name-part-type="genus" reg="Salix">Salix</tp:taxon-name-part><tp:taxon-name-part taxon-name-part-type="species" reg="glauca">glauca</tp:taxon-name-part></tp:taxon-name></italic>, 8 Aug 1998, CLC1245 (MONT), C. Cripps; Front Range, Loveland Pass, 7 Aug 1999 with <italic><tp:taxon-name><tp:taxon-name-part taxon-name-part-type="genus" reg="Salix">Salix</tp:taxon-name-part></tp:taxon-name></italic> sp., ZT8082 (ETH), E. Horak.</p></tp:treatment-sec><tp:treatment-sec sec-type="discussion" id="SECID0EWJHK"><title>Discussion.</title><p>Only two collections from the RM dataset turned out to be <italic><tp:taxon-name><tp:taxon-name-part taxon-name-part-type="genus" reg="Hebeloma">H.</tp:taxon-name-part><tp:taxon-name-part taxon-name-part-type="species" reg="mesophaeum">mesophaeum</tp:taxon-name-part></tp:taxon-name></italic> that differ in their ITS region by 7 [2] bp (Fig. <xref ref-type="fig" rid="F6">6B</xref>). The sequence variation among all <italic><tp:taxon-name><tp:taxon-name-part taxon-name-part-type="genus" reg="Hebeloma">H.</tp:taxon-name-part><tp:taxon-name-part taxon-name-part-type="species" reg="mesophaeum">mesophaeum</tp:taxon-name-part></tp:taxon-name></italic> sequences (12) of the sample is 1–11 [0–4] bp. <xref ref-type="bibr" rid="B11">Beker et al. (2016)</xref> did not manage to delimit <italic><tp:taxon-name><tp:taxon-name-part taxon-name-part-type="genus" reg="Hebeloma">H.</tp:taxon-name-part><tp:taxon-name-part taxon-name-part-type="species" reg="mesophaeum">mesophaeum</tp:taxon-name-part></tp:taxon-name></italic> based on several loci. They suspected that there might be several species hidden within the sample assigned to <italic><tp:taxon-name><tp:taxon-name-part taxon-name-part-type="genus" reg="Hebeloma">H.</tp:taxon-name-part><tp:taxon-name-part taxon-name-part-type="species" reg="mesophaeum">mesophaeum</tp:taxon-name-part></tp:taxon-name></italic>. It appears likely that <italic><tp:taxon-name><tp:taxon-name-part taxon-name-part-type="genus" reg="Hebeloma">H.</tp:taxon-name-part><tp:taxon-name-part taxon-name-part-type="species" reg="excedens">excedens</tp:taxon-name-part></tp:taxon-name></italic> and <italic><tp:taxon-name><tp:taxon-name-part taxon-name-part-type="genus" reg="Hebeloma">H.</tp:taxon-name-part><tp:taxon-name-part taxon-name-part-type="species" reg="alpinicola">alpinicola</tp:taxon-name-part></tp:taxon-name></italic> are among these ‘cryptic’ taxa. We made sure that the 10 selected sequences from the FE dataset belong to <italic><tp:taxon-name><tp:taxon-name-part taxon-name-part-type="genus" reg="Hebeloma">H.</tp:taxon-name-part><tp:taxon-name-part taxon-name-part-type="species" reg="mesophaeum">mesophaeum</tp:taxon-name-part></tp:taxon-name></italic> in the strict sense. Among the <italic><tp:taxon-name><tp:taxon-name-part taxon-name-part-type="genus" reg="Hebeloma">H.</tp:taxon-name-part><tp:taxon-name-part taxon-name-part-type="species" reg="mesophaeum">mesophaeum</tp:taxon-name-part></tp:taxon-name></italic> representatives of the RM dataset, there is one collection that is reminiscent of <italic><tp:taxon-name><tp:taxon-name-part taxon-name-part-type="genus" reg="Hebeloma">H.</tp:taxon-name-part><tp:taxon-name-part taxon-name-part-type="species" reg="pubescens">pubescens</tp:taxon-name-part></tp:taxon-name></italic>. However, because of its ambiguous morphology we decided to keep it in <italic><tp:taxon-name><tp:taxon-name-part taxon-name-part-type="genus" reg="Hebeloma">H.</tp:taxon-name-part><tp:taxon-name-part taxon-name-part-type="species" reg="mesophaeum">mesophaeum</tp:taxon-name-part></tp:taxon-name></italic>. The respective collection (CLC1245) differs by 2–4 [1–2] bp from the available <italic><tp:taxon-name><tp:taxon-name-part taxon-name-part-type="genus" reg="Hebeloma">H.</tp:taxon-name-part><tp:taxon-name-part taxon-name-part-type="species" reg="pubescens">pubescens</tp:taxon-name-part></tp:taxon-name></italic> data (3 sequences).</p><p>Previously <italic><tp:taxon-name><tp:taxon-name-part taxon-name-part-type="genus" reg="Hebeloma">Hebeloma</tp:taxon-name-part><tp:taxon-name-part taxon-name-part-type="species" reg="bruchetii">bruchetii</tp:taxon-name-part></tp:taxon-name></italic> Bon was one of the most commonly reported species from arctic and alpine areas, but it has now been synonymized with and folded into <italic><tp:taxon-name><tp:taxon-name-part taxon-name-part-type="genus" reg="Hebeloma">H.</tp:taxon-name-part><tp:taxon-name-part taxon-name-part-type="species" reg="mesophaeum">mesophaeum</tp:taxon-name-part></tp:taxon-name></italic> (<xref ref-type="bibr" rid="B11">Beker et al. 2016</xref>). <italic><tp:taxon-name><tp:taxon-name-part taxon-name-part-type="genus" reg="Hebeloma">Hebeloma</tp:taxon-name-part><tp:taxon-name-part taxon-name-part-type="species" reg="mesophaeum">mesophaeum</tp:taxon-name-part></tp:taxon-name></italic> has relatively small elliptical spores that are smooth to slightly rough and not dextrinoid. <italic><tp:taxon-name><tp:taxon-name-part taxon-name-part-type="genus" reg="Hebeloma">Hebeloma</tp:taxon-name-part><tp:taxon-name-part taxon-name-part-type="species" reg="mesophaeum">mesophaeum</tp:taxon-name-part></tp:taxon-name></italic> is a widespread species reported in almost all arctic and alpine habitats, as well as from subalpine, boreal, and lower elevation habitats with a wide variety of hosts (<xref ref-type="bibr" rid="B11">Beker et al. 2016</xref>). Also, many varieties have been described in North America (<xref ref-type="bibr" rid="B71">Smith et al. 1983</xref>) and in Europe (<xref ref-type="bibr" rid="B77">Vesterholt 2005</xref>). Some of the European taxa have been synonymized by the authors (<xref ref-type="bibr" rid="B11">Beker et al. 2016</xref>) and it remains to check the 12 North American varieties delineated by <xref ref-type="bibr" rid="B71">Smith et al. (1983)</xref>.</p></tp:treatment-sec><tp:treatment-sec><!--Section generated to contain objects referenced in tp:taxon-treatment.--><fig id="F6" position="float" orientation="portrait"><label>Figure 6.</label><caption><p>ML results and pruned quasi-median networks of species complexes of <tp:taxon-name><tp:taxon-name-part taxon-name-part-type="genus" reg="Hebeloma">Hebeloma</tp:taxon-name-part><tp:taxon-name-part taxon-name-part-type="infraspecific-rank">sect.</tp:taxon-name-part><tp:taxon-name-part taxon-name-part-type="section" reg="Hebeloma">Hebeloma.</tp:taxon-name-part></tp:taxon-name><bold>A</bold><italic><tp:taxon-name><tp:taxon-name-part taxon-name-part-type="genus" reg="Hebeloma">H.</tp:taxon-name-part><tp:taxon-name-part taxon-name-part-type="species" reg="nigellum">nigellum</tp:taxon-name-part></tp:taxon-name></italic> complex <bold>B</bold><italic><tp:taxon-name><tp:taxon-name-part taxon-name-part-type="genus" reg="Hebeloma">H.</tp:taxon-name-part><tp:taxon-name-part taxon-name-part-type="species" reg="mesophaeum">mesophaeum</tp:taxon-name-part></tp:taxon-name></italic> complex. In ML trees, branches supported by ≥ 80% bootstrap (1000 replicates) are double width. In networks, the size of the circles corresponds to the number of sequences they represent. Circles shared by two or more taxa are divided according to the number of representatives for each species. FE and RM refer to the origin of the collections, Europe or Rocky Mountains, respectively. Placement of type sequences is indicated as follows: <bold>A</bold> * = <italic><tp:taxon-name><tp:taxon-name-part taxon-name-part-type="genus" reg="Hebeloma">H.</tp:taxon-name-part><tp:taxon-name-part taxon-name-part-type="species" reg="clavulipes">clavulipes.</tp:taxon-name-part></tp:taxon-name></italic> ** = <italic><tp:taxon-name><tp:taxon-name-part taxon-name-part-type="genus" reg="Hebeloma">H.</tp:taxon-name-part><tp:taxon-name-part taxon-name-part-type="species" reg="oreophilum">oreophilum</tp:taxon-name-part></tp:taxon-name></italic>, † = <italic><tp:taxon-name><tp:taxon-name-part taxon-name-part-type="genus" reg="Hebeloma">H.</tp:taxon-name-part><tp:taxon-name-part taxon-name-part-type="species" reg="spetsbergense">spetsbergense</tp:taxon-name-part></tp:taxon-name></italic>, ‡ = <italic><tp:taxon-name><tp:taxon-name-part taxon-name-part-type="genus" reg="Hebeloma">H.</tp:taxon-name-part><tp:taxon-name-part taxon-name-part-type="species" reg="nigellum">nigellum</tp:taxon-name-part></tp:taxon-name></italic> (not included in the network analysis), § = <italic><tp:taxon-name><tp:taxon-name-part taxon-name-part-type="genus" reg="Hebeloma">H.</tp:taxon-name-part><tp:taxon-name-part taxon-name-part-type="species" reg="hygrophilum">hygrophilum</tp:taxon-name-part></tp:taxon-name></italic>; <bold>B</bold> * = <italic><tp:taxon-name><tp:taxon-name-part taxon-name-part-type="genus" reg="Hebeloma">H.</tp:taxon-name-part><tp:taxon-name-part taxon-name-part-type="species" reg="pubescens">pubescens</tp:taxon-name-part></tp:taxon-name></italic>, ** = <italic><tp:taxon-name><tp:taxon-name-part taxon-name-part-type="genus" reg="Hebeloma">H.</tp:taxon-name-part><tp:taxon-name-part taxon-name-part-type="species" reg="excedens">excedens</tp:taxon-name-part></tp:taxon-name></italic>, † = <italic><tp:taxon-name><tp:taxon-name-part taxon-name-part-type="genus" reg="Hebeloma">H.</tp:taxon-name-part><tp:taxon-name-part taxon-name-part-type="species" reg="subargillaceum">subargillaceum</tp:taxon-name-part></tp:taxon-name></italic>, ‡ = <italic><tp:taxon-name><tp:taxon-name-part taxon-name-part-type="genus" reg="Hebeloma">H.</tp:taxon-name-part><tp:taxon-name-part taxon-name-part-type="species" reg="nigromaculatum">nigromaculatum</tp:taxon-name-part></tp:taxon-name></italic>, § = <italic><tp:taxon-name><tp:taxon-name-part taxon-name-part-type="genus" reg="Hebeloma">H.</tp:taxon-name-part><tp:taxon-name-part taxon-name-part-type="species" reg="littenii">littenii</tp:taxon-name-part></tp:taxon-name></italic>, ¶ = <italic><tp:taxon-name><tp:taxon-name-part taxon-name-part-type="genus" reg="Hebeloma">H.</tp:taxon-name-part><tp:taxon-name-part taxon-name-part-type="species" reg="alpinicola">alpinicola</tp:taxon-name-part></tp:taxon-name></italic>, # = <italic><tp:taxon-name><tp:taxon-name-part taxon-name-part-type="genus" reg="Hebeloma">H.</tp:taxon-name-part><tp:taxon-name-part taxon-name-part-type="species" reg="perigoense">perigoense</tp:taxon-name-part></tp:taxon-name></italic>, †† = <italic><tp:taxon-name><tp:taxon-name-part taxon-name-part-type="genus" reg="Hebeloma">H.</tp:taxon-name-part><tp:taxon-name-part taxon-name-part-type="species" reg="chapmaniae">chapmaniae</tp:taxon-name-part></tp:taxon-name></italic> and ‡‡ = <italic><tp:taxon-name><tp:taxon-name-part taxon-name-part-type="genus" reg="Hebeloma">H.</tp:taxon-name-part><tp:taxon-name-part taxon-name-part-type="species" reg="smithii">smithii</tp:taxon-name-part></tp:taxon-name></italic>.</p></caption><graphic xmlns:xlink="http://www.w3.org/1999/xlink" xlink:href="mycokeys-46-001-g006.jpg" position="float" orientation="portrait" xlink:type="simple" id="oo_263405.jpg"/></fig><fig id="F23" position="float" orientation="portrait"><label>Figure 23.</label><caption><p>Micro-morphological features (basidiospores, basidia, cheilocystidia) of <italic><tp:taxon-name><tp:taxon-name-part taxon-name-part-type="genus" reg="Hebeloma">Hebeloma</tp:taxon-name-part></tp:taxon-name></italic> species found in the Rocky Mountain alpine zone. <bold>1</bold><italic><tp:taxon-name><tp:taxon-name-part taxon-name-part-type="genus" reg="Hebeloma">H.</tp:taxon-name-part><tp:taxon-name-part taxon-name-part-type="species" reg="vaccinum">vaccinum</tp:taxon-name-part></tp:taxon-name></italic> (holotype, Herb. PC) <bold>2</bold><italic><tp:taxon-name><tp:taxon-name-part taxon-name-part-type="genus" reg="Hebeloma">H.</tp:taxon-name-part><tp:taxon-name-part taxon-name-part-type="species" reg="aurantioumbrinum">aurantioumbrinum</tp:taxon-name-part></tp:taxon-name></italic> ZT12730 <bold>3</bold><italic><tp:taxon-name><tp:taxon-name-part taxon-name-part-type="genus" reg="Hebeloma">H.</tp:taxon-name-part><tp:taxon-name-part taxon-name-part-type="species" reg="subconcolor">subconcolor</tp:taxon-name-part></tp:taxon-name></italic> ZT 13776 <bold>4</bold><italic><tp:taxon-name><tp:taxon-name-part taxon-name-part-type="genus" reg="Hebeloma">H.</tp:taxon-name-part><tp:taxon-name-part taxon-name-part-type="species" reg="hiemale">hiemale</tp:taxon-name-part></tp:taxon-name></italic> ZT9828 <bold>5</bold><italic><tp:taxon-name><tp:taxon-name-part taxon-name-part-type="genus" reg="Hebeloma">H.</tp:taxon-name-part><tp:taxon-name-part taxon-name-part-type="species" reg="avellaneum">avellaneum</tp:taxon-name-part></tp:taxon-name></italic> DBG-F-019533 <bold>6</bold><italic><tp:taxon-name><tp:taxon-name-part taxon-name-part-type="genus" reg="Hebeloma">H.</tp:taxon-name-part><tp:taxon-name-part taxon-name-part-type="species" reg="velutipes">velutipes</tp:taxon-name-part></tp:taxon-name></italic> ZT6100 <bold>7</bold><italic><tp:taxon-name><tp:taxon-name-part taxon-name-part-type="genus" reg="Hebeloma">H.</tp:taxon-name-part><tp:taxon-name-part taxon-name-part-type="species" reg="alpinum">alpinum</tp:taxon-name-part></tp:taxon-name></italic> CLC2875 <bold>8</bold><italic><tp:taxon-name><tp:taxon-name-part taxon-name-part-type="genus" reg="Hebeloma">H.</tp:taxon-name-part><tp:taxon-name-part taxon-name-part-type="species" reg="marginatulum">marginatulum</tp:taxon-name-part></tp:taxon-name></italic> ZT9002 <bold>9</bold><italic><tp:taxon-name><tp:taxon-name-part taxon-name-part-type="genus" reg="Hebeloma">H.</tp:taxon-name-part><tp:taxon-name-part taxon-name-part-type="species" reg="alpinicola">alpinicola</tp:taxon-name-part></tp:taxon-name></italic> ZT13763 <bold>10</bold><italic><tp:taxon-name><tp:taxon-name-part taxon-name-part-type="genus" reg="Hebeloma">H.</tp:taxon-name-part><tp:taxon-name-part taxon-name-part-type="species" reg="dunense">dunense</tp:taxon-name-part></tp:taxon-name></italic> ZT9001 <bold>11</bold><italic><tp:taxon-name><tp:taxon-name-part taxon-name-part-type="genus" reg="Hebeloma">H.</tp:taxon-name-part><tp:taxon-name-part taxon-name-part-type="species" reg="mesophaeum">mesophaeum</tp:taxon-name-part></tp:taxon-name></italic> ZT8082 <bold>12</bold><italic><tp:taxon-name><tp:taxon-name-part taxon-name-part-type="genus" reg="Hebeloma">H.</tp:taxon-name-part><tp:taxon-name-part taxon-name-part-type="species" reg="excedens">excedens</tp:taxon-name-part></tp:taxon-name></italic> ZT7475 <bold>13</bold><italic><tp:taxon-name><tp:taxon-name-part taxon-name-part-type="genus" reg="Hebeloma">H.</tp:taxon-name-part><tp:taxon-name-part taxon-name-part-type="species" reg="oreophilum">oreophilum</tp:taxon-name-part></tp:taxon-name></italic> ZT12733 <bold>14</bold><italic><tp:taxon-name><tp:taxon-name-part taxon-name-part-type="genus" reg="Hebeloma">H.</tp:taxon-name-part><tp:taxon-name-part taxon-name-part-type="species" reg="hygrophilum">hygrophilum</tp:taxon-name-part></tp:taxon-name></italic> CLC1462 <bold>15</bold><italic><tp:taxon-name><tp:taxon-name-part taxon-name-part-type="genus" reg="Hebeloma">H.</tp:taxon-name-part><tp:taxon-name-part taxon-name-part-type="species" reg="nigellum">nigellum</tp:taxon-name-part></tp:taxon-name></italic> ZT6425 <bold>16</bold><italic><tp:taxon-name><tp:taxon-name-part taxon-name-part-type="genus" reg="Hebeloma">H.</tp:taxon-name-part><tp:taxon-name-part taxon-name-part-type="species" reg="spetsbergense">spetsbergense</tp:taxon-name-part></tp:taxon-name></italic> micro in Fig. <xref ref-type="fig" rid="F22">22</xref>. Both two and four-spored basidiospores shown for <bold>2, 5, 7, 8, 10, 12, 13, 15</bold>. Scale bar: 10 µm. All drawings by E. Horak.</p></caption><graphic xmlns:xlink="http://www.w3.org/1999/xlink" xlink:href="mycokeys-46-001-g023.jpg" position="float" orientation="portrait" xlink:type="simple" id="oo_263422.jpg"/></fig><fig id="F22" position="float" orientation="portrait"><label>Figure 22.</label><caption><p><italic><tp:taxon-name><tp:taxon-name-part taxon-name-part-type="genus" reg="Hebeloma">Hebeloma</tp:taxon-name-part><tp:taxon-name-part taxon-name-part-type="species" reg="spetsbergense">spetsbergense</tp:taxon-name-part></tp:taxon-name></italic>, DBG-F-027678 and BR5020184126599 (HJB 11982, from Svalbard). Scale bar for basidia and cheilocystidia 5 µm, for spores 10 µm. Drawing G. Walther, reproduced from <xref ref-type="bibr" rid="B11">Beker et al. (2016)</xref>.</p></caption><graphic xmlns:xlink="http://www.w3.org/1999/xlink" xlink:href="mycokeys-46-001-g022.jpg" position="float" orientation="portrait" xlink:type="simple" id="oo_263421.jpg"/></fig></tp:treatment-sec><ref-list><ref id="B11"><mixed-citation xmlns:xlink="http://www.w3.org/1999/xlink" xlink:type="simple"><person-group><name name-style="western"><surname>Beker</surname><given-names>HJ</given-names></name><name name-style="western"><surname>Eberhardt</surname><given-names>U</given-names></name><name name-style="western"><surname>Vesterholt</surname><given-names>J</given-names></name></person-group> (<year>2016</year>) <italic><tp:taxon-name><tp:taxon-name-part taxon-name-part-type="genus">Hebeloma</tp:taxon-name-part></tp:taxon-name></italic> (Fr.) P. Kumm. <tp:taxon-name><tp:taxon-name-part taxon-name-part-type="kingdom">Fungi</tp:taxon-name-part></tp:taxon-name> Europaei 14. Edizioni Technografica, 1–1218.</mixed-citation></ref><ref id="B71"><mixed-citation xmlns:xlink="http://www.w3.org/1999/xlink" xlink:type="simple"><person-group><name name-style="western"><surname>Smith</surname><given-names>AH</given-names></name><name name-style="western"><surname>Evenson</surname><given-names>VS</given-names></name><name name-style="western"><surname>Mitchel</surname><given-names>DH</given-names></name></person-group> (<year>1983</year>) <source>Veiled Species of <italic><tp:taxon-name><tp:taxon-name-part taxon-name-part-type="genus">Hebeloma</tp:taxon-name-part></tp:taxon-name></italic> in the Western United States.</source><publisher-name>University of Michigan Press</publisher-name>, <publisher-loc>Ann Arbor</publisher-loc>, <size units="page">219 pp</size>.</mixed-citation></ref><ref id="B77"><mixed-citation xmlns:xlink="http://www.w3.org/1999/xlink" xlink:type="simple"><person-group><name name-style="western"><surname>Vesterholt</surname><given-names>J</given-names></name></person-group> (<year>2005</year>) <source>The genus <italic><tp:taxon-name><tp:taxon-name-part taxon-name-part-type="genus">Hebeloma</tp:taxon-name-part></tp:taxon-name></italic>. <tp:taxon-name><tp:taxon-name-part taxon-name-part-type="kingdom">Fungi</tp:taxon-name-part></tp:taxon-name> of Northern Europe – Vol. 3.</source><publisher-name>Svampetryk</publisher-name>, <publisher-loc>Tilst, Denmark</publisher-loc>, <size units="page">146 pp</size>.</mixed-citation></ref></ref-list></tp:taxon-treatment>
