# Supplementary material for: The genus Hebeloma in the Rocky Mountain Alpine Zone
Source: MycoKeys. 2019 Feb 11;(46):1–54. doi: 10.3897/mycokeys.46.32823 (PMC6379322; doi:10.3897/mycokeys.46.32823)
Supplement: XML Treatment for Hebeloma nigellum [file mycokeys.46.32823-treatment15.xml]

<!DOCTYPE tp:taxon-treatment
  PUBLIC "-//TaxonX//DTD Taxonomic Treatment Publishing DTD v0 20100105//EN" "tax-treatment-NSO.dtd">
<tp:taxon-treatment xmlns:tp="http://www.plazi.org/taxpub"><tp:treatment-meta><kwd-group><label>Taxon classification</label><kwd><named-content xmlns:xlink="http://www.w3.org/1999/xlink" content-type="kingdom">Fungi</named-content></kwd><kwd><named-content xmlns:xlink="http://www.w3.org/1999/xlink" content-type="order">Agaricales</named-content></kwd><kwd><named-content xmlns:xlink="http://www.w3.org/1999/xlink" content-type="family">Hymenogastraceae</named-content></kwd></kwd-group><mixed-citation publication-type="journal"><person-group><name><surname>Cripps</surname><given-names>Cathy L.</given-names></name><name><surname>Eberhardt</surname><given-names>Ursula</given-names></name><name><surname>Schütz</surname><given-names>Nicole</given-names></name><name><surname>Beker</surname><given-names>Henry J.</given-names></name><name><surname>Vera S. Evenson</surname><given-names/></name><name><surname>Horak</surname><given-names>Egon</given-names></name></person-group><article-title>The genus <italic><tp:taxon-name><tp:taxon-name-part taxon-name-part-type="genus" reg="Hebeloma">Hebeloma</tp:taxon-name-part></tp:taxon-name></italic> in the Rocky Mountain Alpine Zone</article-title><source>MycoKeys</source><day>11</day><month>2</month><year>2019</year><volume>2019</volume><issue>46</issue><fpage>1</fpage><lpage>54</lpage><pub-id pub-id-type="doi">10.3897/mycokeys.46.32823</pub-id></mixed-citation></tp:treatment-meta><tp:nomenclature><label>15.</label><tp:taxon-name>
              <tp:taxon-name-part taxon-name-part-type="genus" reg="Hebeloma">Hebeloma</tp:taxon-name-part>
              <tp:taxon-name-part taxon-name-part-type="species" reg="nigellum">nigellum</tp:taxon-name-part>
            </tp:taxon-name><tp:taxon-authority>Bruchet, Bull. Mens. Soc. Linn. Lyon 39 (6 suppl.): 126 (1970)</tp:taxon-authority><xref ref-type="fig" rid="F6">Figures 6A</xref><xref ref-type="fig" rid="F21">, 21</xref><xref ref-type="fig" rid="F23">, 23 (15)</xref></tp:nomenclature><tp:treatment-sec sec-type="etymology" id="SECID0EQJBM"><title>Etymology.</title><p>From <italic>nigellus</italic>, meaning blackish for the dark pileus.</p></tp:treatment-sec><tp:treatment-sec sec-type="description" id="SECID0EYJBM"><title>Description.</title><p>Cortina present. Pileus 8–20 mm in diameter, broadly convex to hemispherical to almost plane with a small umbo, greasy, smooth or slightly fibrous, in center dark date brown, chocolate brown, or blackish brown, at margin paler even to cream, appearing two-toned, with hoary sheen, glazed-looking, not hygrophanous; margin inrolled at first, then even (not rimose). Lamellae emarginate, even with a tooth, normally spaced, L = 24–32 with lamellulae, whitish, then pale milk coffee, pale brown, paleness persisting; edges floccose. Stipe 15–50 × 1.5–4 mm, long and slim, equal, undulating a bit, pale dingy whitish in top half darkening to black brown at base, pruinose at apex, below silky-shiny, smooth to fibrillose. Context dingy whitish, darkening to brownish at base, rubbery in stipe. Odor raphanoid. Exsiccate: pileus small, two-toned, center dark brown, outwards cream; lamellae brown, red-brown; stipe long and very thin, cream, dark at base.</p><p>Basidiospores yellowish brown, amygdaliform, a few ellipsoid in certain view, no/slight snout, no big apiculus, slightly rough (O1, O2), perispore occasionally observed loosening very slightly (P0, P1), usually distinctly dextrinoid (D2, D3), not guttulate, 10–14.5 × 6–8 µm, on average 11.9 × 7.2 µm, Q = 1.6. Basidia 27–40 × 7.58–10.5 µm, sterigma 2–3 µm, clavate, mainly four-spored. Cheilocystidia lageniform, more or less swollen at the base, top half cylindrical, some apical thickening, some septate, 30–80 × 3.5–6.5 µm at apex, 3.5–6 µm in middle, 6.5–12.5 µm at base. Pleurocystidia absent. Epicutis thickness 40–75 µm, with no encrusted hyphae recorded.</p><fig id="F21" position="float" orientation="portrait"><label>Figure 21.</label><caption><p><italic><tp:taxon-name><tp:taxon-name-part taxon-name-part-type="genus" reg="Hebeloma">Hebeloma</tp:taxon-name-part><tp:taxon-name-part taxon-name-part-type="species" reg="nigellum">nigellum</tp:taxon-name-part></tp:taxon-name></italic>, CLC3614b and CLC1420.</p></caption><graphic xmlns:xlink="http://www.w3.org/1999/xlink" xlink:href="mycokeys-46-001-g021.jpg" position="float" orientation="portrait" xlink:type="simple" id="oo_263420.jpg"/></fig></tp:treatment-sec><tp:treatment-sec sec-type="Rocky Mountain ecology" id="SECID0ESLBM"><title>Rocky Mountain ecology.</title><p>Alpine mostly near <italic><tp:taxon-name><tp:taxon-name-part taxon-name-part-type="genus" reg="Salix">Salix</tp:taxon-name-part><tp:taxon-name-part taxon-name-part-type="species" reg="planifolia">planifolia</tp:taxon-name-part></tp:taxon-name></italic> and in moss; reported from Colorado and Montana.</p></tp:treatment-sec><tp:treatment-sec sec-type="material" id="SECID0EVMBM"><title>Rocky Mountain specimens examined.</title><p>U.S.A. COLORADO: San Juan County, San Juan Mountains, Engineer Pass, in <italic><tp:taxon-name><tp:taxon-name-part taxon-name-part-type="genus" reg="Salix">Salix</tp:taxon-name-part><tp:taxon-name-part taxon-name-part-type="species" reg="planifolia">planifolia</tp:taxon-name-part></tp:taxon-name></italic>, 30 July 2000, CLC1420 (MONT), C. Cripps; Cinnamon Pass, in <italic><tp:taxon-name><tp:taxon-name-part taxon-name-part-type="genus" reg="Salix">Salix</tp:taxon-name-part></tp:taxon-name></italic> spp., 10 Aug 2001, CLC1707 (MONT), C. Cripps. MONTANA: Beartooth Plateau, Frozen Lakes: at 3200 m in moss near <italic><tp:taxon-name><tp:taxon-name-part taxon-name-part-type="genus" reg="Salix">S.</tp:taxon-name-part><tp:taxon-name-part taxon-name-part-type="species" reg="planifolia">planifolia</tp:taxon-name-part></tp:taxon-name></italic>, 21 Aug 2001, CLC1778 (MONT), C. Cripps; N Pass, with <italic><tp:taxon-name><tp:taxon-name-part taxon-name-part-type="genus" reg="Salix">S.</tp:taxon-name-part><tp:taxon-name-part taxon-name-part-type="species" reg="planifolia">planifolia</tp:taxon-name-part></tp:taxon-name></italic>, 9 Aug 1998, ZT6425 (ETH), E. Horak; Billings Fen, in moss near <italic><tp:taxon-name><tp:taxon-name-part taxon-name-part-type="genus" reg="Salix">S.</tp:taxon-name-part><tp:taxon-name-part taxon-name-part-type="species" reg="planifolia">planifolia</tp:taxon-name-part></tp:taxon-name></italic>, 23 Aug 2017, CLC3614b (MONT), C. Cripps.</p></tp:treatment-sec><tp:treatment-sec sec-type="discussion" id="SECID0EOOBM"><title>Discussion.</title><p>According to <xref ref-type="bibr" rid="B11">Beker et al. (2016)</xref>, <italic><tp:taxon-name><tp:taxon-name-part taxon-name-part-type="genus" reg="Hebeloma">H.</tp:taxon-name-part><tp:taxon-name-part taxon-name-part-type="species" reg="nigellum">nigellum</tp:taxon-name-part></tp:taxon-name></italic> is paraphyletic in the ITS region, but monophyletic and bootstrap supported in multi-locus analyses. The corresponding network is in Figure <xref ref-type="fig" rid="F6">6A</xref>. <italic><tp:taxon-name><tp:taxon-name-part taxon-name-part-type="genus" reg="Hebeloma">Hebeloma</tp:taxon-name-part><tp:taxon-name-part taxon-name-part-type="species" reg="nigellum">nigellum</tp:taxon-name-part></tp:taxon-name></italic> is similar in its variabiltiy within the Rocky Mountains (1–7 [0–1] bp differences based on 5 sequences when compared with the random selection of 11 sequences from the FE dataset (0–8 [0–3] bp). As discussed above, <italic><tp:taxon-name><tp:taxon-name-part taxon-name-part-type="genus" reg="Hebeloma">H.</tp:taxon-name-part><tp:taxon-name-part taxon-name-part-type="species" reg="nigellum">nigellum</tp:taxon-name-part></tp:taxon-name></italic> is close to and not always distinguishable from <italic><tp:taxon-name><tp:taxon-name-part taxon-name-part-type="genus" reg="Hebeloma">H.</tp:taxon-name-part><tp:taxon-name-part taxon-name-part-type="species" reg="hygrophilum">hygrophilum</tp:taxon-name-part></tp:taxon-name></italic> by ITS sequence. Another arctic and alpine species is <italic><tp:taxon-name><tp:taxon-name-part taxon-name-part-type="genus" reg="Hebeloma">H.</tp:taxon-name-part><tp:taxon-name-part taxon-name-part-type="species" reg="spetsbergense">spetsbergense</tp:taxon-name-part></tp:taxon-name></italic> (discussed below) that cannot be distinguished from <italic><tp:taxon-name><tp:taxon-name-part taxon-name-part-type="genus" reg="Hebeloma">H.</tp:taxon-name-part><tp:taxon-name-part taxon-name-part-type="species" reg="nigellum">nigellum</tp:taxon-name-part></tp:taxon-name></italic> by ITS sequence either.</p><p><italic><tp:taxon-name><tp:taxon-name-part taxon-name-part-type="genus" reg="Hebeloma">Hebeloma</tp:taxon-name-part><tp:taxon-name-part taxon-name-part-type="species" reg="nigellum">nigellum</tp:taxon-name-part></tp:taxon-name></italic> is a small, slim species with a dark-centered pileus and rather large, dextrinoid, amygdaliform spores. It is widespread across northern Europe, not only in arctic-alpine habitats, and is reported from alpine and arctic habitats in Canada, Greenland, Iceland, Svalbard and the European Alps (<xref ref-type="bibr" rid="B11">Beker et al. 2016</xref>, <xref ref-type="bibr" rid="B10">2018</xref>). In molecular and morphological features it is close to <italic><tp:taxon-name><tp:taxon-name-part taxon-name-part-type="genus" reg="Hebeloma">H.</tp:taxon-name-part><tp:taxon-name-part taxon-name-part-type="species" reg="hygrophilum">hygrophilum</tp:taxon-name-part></tp:taxon-name></italic> (which normally associates with <italic><tp:taxon-name><tp:taxon-name-part taxon-name-part-type="genus" reg="Salix">Salix</tp:taxon-name-part></tp:taxon-name></italic> in non-arctic-alpine habitats). <italic><tp:taxon-name><tp:taxon-name-part taxon-name-part-type="genus" reg="Hebeloma">Hebeloma</tp:taxon-name-part><tp:taxon-name-part taxon-name-part-type="species" reg="kuehneri">kuehneri</tp:taxon-name-part></tp:taxon-name></italic> Bruchet, a commonly reported arctic-alpine species, was described in the same paper as <italic><tp:taxon-name><tp:taxon-name-part taxon-name-part-type="genus" reg="Hebeloma">H.</tp:taxon-name-part><tp:taxon-name-part taxon-name-part-type="species" reg="nigellum">nigellum</tp:taxon-name-part></tp:taxon-name></italic> with the main differentiation being that the former has more brownish coloration and the latter more blackish tones (<xref ref-type="bibr" rid="B17">Bruchet 1970</xref>); a distinction that could not be supported by other lines of evidence. The holotype of <italic><tp:taxon-name><tp:taxon-name-part taxon-name-part-type="genus" reg="Hebeloma">H.</tp:taxon-name-part><tp:taxon-name-part taxon-name-part-type="species" reg="kuehneri">kuehneri</tp:taxon-name-part></tp:taxon-name></italic> was lost, however, and a new lectotype (selected from the paratypes) has been established (<xref ref-type="bibr" rid="B11">Beker et al. 2016</xref>; LY BR66-15); it is sequenced and is a molecular match to <italic><tp:taxon-name><tp:taxon-name-part taxon-name-part-type="genus" reg="Hebeloma">H.</tp:taxon-name-part><tp:taxon-name-part taxon-name-part-type="species" reg="nigellum">nigellum</tp:taxon-name-part></tp:taxon-name></italic>. We here follow <xref ref-type="bibr" rid="B11">Beker et al. (2016)</xref> in selecting the name <italic><tp:taxon-name><tp:taxon-name-part taxon-name-part-type="genus" reg="Hebeloma">H.</tp:taxon-name-part><tp:taxon-name-part taxon-name-part-type="species" reg="nigellum">nigellum</tp:taxon-name-part></tp:taxon-name></italic> over <italic><tp:taxon-name><tp:taxon-name-part taxon-name-part-type="genus" reg="Hebeloma">H.</tp:taxon-name-part><tp:taxon-name-part taxon-name-part-type="species" reg="kuehneri">kuehneri</tp:taxon-name-part></tp:taxon-name></italic> for this species.</p></tp:treatment-sec><tp:treatment-sec><!--Section generated to contain objects referenced in tp:taxon-treatment.--><fig id="F6" position="float" orientation="portrait"><label>Figure 6.</label><caption><p>ML results and pruned quasi-median networks of species complexes of <tp:taxon-name><tp:taxon-name-part taxon-name-part-type="genus" reg="Hebeloma">Hebeloma</tp:taxon-name-part><tp:taxon-name-part taxon-name-part-type="infraspecific-rank">sect.</tp:taxon-name-part><tp:taxon-name-part taxon-name-part-type="section" reg="Hebeloma">Hebeloma.</tp:taxon-name-part></tp:taxon-name><bold>A</bold><italic><tp:taxon-name><tp:taxon-name-part taxon-name-part-type="genus" reg="Hebeloma">H.</tp:taxon-name-part><tp:taxon-name-part taxon-name-part-type="species" reg="nigellum">nigellum</tp:taxon-name-part></tp:taxon-name></italic> complex <bold>B</bold><italic><tp:taxon-name><tp:taxon-name-part taxon-name-part-type="genus" reg="Hebeloma">H.</tp:taxon-name-part><tp:taxon-name-part taxon-name-part-type="species" reg="mesophaeum">mesophaeum</tp:taxon-name-part></tp:taxon-name></italic> complex. In ML trees, branches supported by ≥ 80% bootstrap (1000 replicates) are double width. In networks, the size of the circles corresponds to the number of sequences they represent. Circles shared by two or more taxa are divided according to the number of representatives for each species. FE and RM refer to the origin of the collections, Europe or Rocky Mountains, respectively. Placement of type sequences is indicated as follows: <bold>A</bold> * = <italic><tp:taxon-name><tp:taxon-name-part taxon-name-part-type="genus" reg="Hebeloma">H.</tp:taxon-name-part><tp:taxon-name-part taxon-name-part-type="species" reg="clavulipes">clavulipes.</tp:taxon-name-part></tp:taxon-name></italic> ** = <italic><tp:taxon-name><tp:taxon-name-part taxon-name-part-type="genus" reg="Hebeloma">H.</tp:taxon-name-part><tp:taxon-name-part taxon-name-part-type="species" reg="oreophilum">oreophilum</tp:taxon-name-part></tp:taxon-name></italic>, † = <italic><tp:taxon-name><tp:taxon-name-part taxon-name-part-type="genus" reg="Hebeloma">H.</tp:taxon-name-part><tp:taxon-name-part taxon-name-part-type="species" reg="spetsbergense">spetsbergense</tp:taxon-name-part></tp:taxon-name></italic>, ‡ = <italic><tp:taxon-name><tp:taxon-name-part taxon-name-part-type="genus" reg="Hebeloma">H.</tp:taxon-name-part><tp:taxon-name-part taxon-name-part-type="species" reg="nigellum">nigellum</tp:taxon-name-part></tp:taxon-name></italic> (not included in the network analysis), § = <italic><tp:taxon-name><tp:taxon-name-part taxon-name-part-type="genus" reg="Hebeloma">H.</tp:taxon-name-part><tp:taxon-name-part taxon-name-part-type="species" reg="hygrophilum">hygrophilum</tp:taxon-name-part></tp:taxon-name></italic>; <bold>B</bold> * = <italic><tp:taxon-name><tp:taxon-name-part taxon-name-part-type="genus" reg="Hebeloma">H.</tp:taxon-name-part><tp:taxon-name-part taxon-name-part-type="species" reg="pubescens">pubescens</tp:taxon-name-part></tp:taxon-name></italic>, ** = <italic><tp:taxon-name><tp:taxon-name-part taxon-name-part-type="genus" reg="Hebeloma">H.</tp:taxon-name-part><tp:taxon-name-part taxon-name-part-type="species" reg="excedens">excedens</tp:taxon-name-part></tp:taxon-name></italic>, † = <italic><tp:taxon-name><tp:taxon-name-part taxon-name-part-type="genus" reg="Hebeloma">H.</tp:taxon-name-part><tp:taxon-name-part taxon-name-part-type="species" reg="subargillaceum">subargillaceum</tp:taxon-name-part></tp:taxon-name></italic>, ‡ = <italic><tp:taxon-name><tp:taxon-name-part taxon-name-part-type="genus" reg="Hebeloma">H.</tp:taxon-name-part><tp:taxon-name-part taxon-name-part-type="species" reg="nigromaculatum">nigromaculatum</tp:taxon-name-part></tp:taxon-name></italic>, § = <italic><tp:taxon-name><tp:taxon-name-part taxon-name-part-type="genus" reg="Hebeloma">H.</tp:taxon-name-part><tp:taxon-name-part taxon-name-part-type="species" reg="littenii">littenii</tp:taxon-name-part></tp:taxon-name></italic>, ¶ = <italic><tp:taxon-name><tp:taxon-name-part taxon-name-part-type="genus" reg="Hebeloma">H.</tp:taxon-name-part><tp:taxon-name-part taxon-name-part-type="species" reg="alpinicola">alpinicola</tp:taxon-name-part></tp:taxon-name></italic>, # = <italic><tp:taxon-name><tp:taxon-name-part taxon-name-part-type="genus" reg="Hebeloma">H.</tp:taxon-name-part><tp:taxon-name-part taxon-name-part-type="species" reg="perigoense">perigoense</tp:taxon-name-part></tp:taxon-name></italic>, †† = <italic><tp:taxon-name><tp:taxon-name-part taxon-name-part-type="genus" reg="Hebeloma">H.</tp:taxon-name-part><tp:taxon-name-part taxon-name-part-type="species" reg="chapmaniae">chapmaniae</tp:taxon-name-part></tp:taxon-name></italic> and ‡‡ = <italic><tp:taxon-name><tp:taxon-name-part taxon-name-part-type="genus" reg="Hebeloma">H.</tp:taxon-name-part><tp:taxon-name-part taxon-name-part-type="species" reg="smithii">smithii</tp:taxon-name-part></tp:taxon-name></italic>.</p></caption><graphic xmlns:xlink="http://www.w3.org/1999/xlink" xlink:href="mycokeys-46-001-g006.jpg" position="float" orientation="portrait" xlink:type="simple" id="oo_263405.jpg"/></fig><fig id="F23" position="float" orientation="portrait"><label>Figure 23.</label><caption><p>Micro-morphological features (basidiospores, basidia, cheilocystidia) of <italic><tp:taxon-name><tp:taxon-name-part taxon-name-part-type="genus" reg="Hebeloma">Hebeloma</tp:taxon-name-part></tp:taxon-name></italic> species found in the Rocky Mountain alpine zone. <bold>1</bold><italic><tp:taxon-name><tp:taxon-name-part taxon-name-part-type="genus" reg="Hebeloma">H.</tp:taxon-name-part><tp:taxon-name-part taxon-name-part-type="species" reg="vaccinum">vaccinum</tp:taxon-name-part></tp:taxon-name></italic> (holotype, Herb. PC) <bold>2</bold><italic><tp:taxon-name><tp:taxon-name-part taxon-name-part-type="genus" reg="Hebeloma">H.</tp:taxon-name-part><tp:taxon-name-part taxon-name-part-type="species" reg="aurantioumbrinum">aurantioumbrinum</tp:taxon-name-part></tp:taxon-name></italic> ZT12730 <bold>3</bold><italic><tp:taxon-name><tp:taxon-name-part taxon-name-part-type="genus" reg="Hebeloma">H.</tp:taxon-name-part><tp:taxon-name-part taxon-name-part-type="species" reg="subconcolor">subconcolor</tp:taxon-name-part></tp:taxon-name></italic> ZT 13776 <bold>4</bold><italic><tp:taxon-name><tp:taxon-name-part taxon-name-part-type="genus" reg="Hebeloma">H.</tp:taxon-name-part><tp:taxon-name-part taxon-name-part-type="species" reg="hiemale">hiemale</tp:taxon-name-part></tp:taxon-name></italic> ZT9828 <bold>5</bold><italic><tp:taxon-name><tp:taxon-name-part taxon-name-part-type="genus" reg="Hebeloma">H.</tp:taxon-name-part><tp:taxon-name-part taxon-name-part-type="species" reg="avellaneum">avellaneum</tp:taxon-name-part></tp:taxon-name></italic> DBG-F-019533 <bold>6</bold><italic><tp:taxon-name><tp:taxon-name-part taxon-name-part-type="genus" reg="Hebeloma">H.</tp:taxon-name-part><tp:taxon-name-part taxon-name-part-type="species" reg="velutipes">velutipes</tp:taxon-name-part></tp:taxon-name></italic> ZT6100 <bold>7</bold><italic><tp:taxon-name><tp:taxon-name-part taxon-name-part-type="genus" reg="Hebeloma">H.</tp:taxon-name-part><tp:taxon-name-part taxon-name-part-type="species" reg="alpinum">alpinum</tp:taxon-name-part></tp:taxon-name></italic> CLC2875 <bold>8</bold><italic><tp:taxon-name><tp:taxon-name-part taxon-name-part-type="genus" reg="Hebeloma">H.</tp:taxon-name-part><tp:taxon-name-part taxon-name-part-type="species" reg="marginatulum">marginatulum</tp:taxon-name-part></tp:taxon-name></italic> ZT9002 <bold>9</bold><italic><tp:taxon-name><tp:taxon-name-part taxon-name-part-type="genus" reg="Hebeloma">H.</tp:taxon-name-part><tp:taxon-name-part taxon-name-part-type="species" reg="alpinicola">alpinicola</tp:taxon-name-part></tp:taxon-name></italic> ZT13763 <bold>10</bold><italic><tp:taxon-name><tp:taxon-name-part taxon-name-part-type="genus" reg="Hebeloma">H.</tp:taxon-name-part><tp:taxon-name-part taxon-name-part-type="species" reg="dunense">dunense</tp:taxon-name-part></tp:taxon-name></italic> ZT9001 <bold>11</bold><italic><tp:taxon-name><tp:taxon-name-part taxon-name-part-type="genus" reg="Hebeloma">H.</tp:taxon-name-part><tp:taxon-name-part taxon-name-part-type="species" reg="mesophaeum">mesophaeum</tp:taxon-name-part></tp:taxon-name></italic> ZT8082 <bold>12</bold><italic><tp:taxon-name><tp:taxon-name-part taxon-name-part-type="genus" reg="Hebeloma">H.</tp:taxon-name-part><tp:taxon-name-part taxon-name-part-type="species" reg="excedens">excedens</tp:taxon-name-part></tp:taxon-name></italic> ZT7475 <bold>13</bold><italic><tp:taxon-name><tp:taxon-name-part taxon-name-part-type="genus" reg="Hebeloma">H.</tp:taxon-name-part><tp:taxon-name-part taxon-name-part-type="species" reg="oreophilum">oreophilum</tp:taxon-name-part></tp:taxon-name></italic> ZT12733 <bold>14</bold><italic><tp:taxon-name><tp:taxon-name-part taxon-name-part-type="genus" reg="Hebeloma">H.</tp:taxon-name-part><tp:taxon-name-part taxon-name-part-type="species" reg="hygrophilum">hygrophilum</tp:taxon-name-part></tp:taxon-name></italic> CLC1462 <bold>15</bold><italic><tp:taxon-name><tp:taxon-name-part taxon-name-part-type="genus" reg="Hebeloma">H.</tp:taxon-name-part><tp:taxon-name-part taxon-name-part-type="species" reg="nigellum">nigellum</tp:taxon-name-part></tp:taxon-name></italic> ZT6425 <bold>16</bold><italic><tp:taxon-name><tp:taxon-name-part taxon-name-part-type="genus" reg="Hebeloma">H.</tp:taxon-name-part><tp:taxon-name-part taxon-name-part-type="species" reg="spetsbergense">spetsbergense</tp:taxon-name-part></tp:taxon-name></italic> micro in Fig. <xref ref-type="fig" rid="F22">22</xref>. Both two and four-spored basidiospores shown for <bold>2, 5, 7, 8, 10, 12, 13, 15</bold>. Scale bar: 10 µm. All drawings by E. Horak.</p></caption><graphic xmlns:xlink="http://www.w3.org/1999/xlink" xlink:href="mycokeys-46-001-g023.jpg" position="float" orientation="portrait" xlink:type="simple" id="oo_263422.jpg"/></fig><fig id="F22" position="float" orientation="portrait"><label>Figure 22.</label><caption><p><italic><tp:taxon-name><tp:taxon-name-part taxon-name-part-type="genus" reg="Hebeloma">Hebeloma</tp:taxon-name-part><tp:taxon-name-part taxon-name-part-type="species" reg="spetsbergense">spetsbergense</tp:taxon-name-part></tp:taxon-name></italic>, DBG-F-027678 and BR5020184126599 (HJB 11982, from Svalbard). Scale bar for basidia and cheilocystidia 5 µm, for spores 10 µm. Drawing G. Walther, reproduced from <xref ref-type="bibr" rid="B11">Beker et al. (2016)</xref>.</p></caption><graphic xmlns:xlink="http://www.w3.org/1999/xlink" xlink:href="mycokeys-46-001-g022.jpg" position="float" orientation="portrait" xlink:type="simple" id="oo_263421.jpg"/></fig></tp:treatment-sec><ref-list><ref id="B11"><mixed-citation xmlns:xlink="http://www.w3.org/1999/xlink" xlink:type="simple"><person-group><name name-style="western"><surname>Beker</surname><given-names>HJ</given-names></name><name name-style="western"><surname>Eberhardt</surname><given-names>U</given-names></name><name name-style="western"><surname>Vesterholt</surname><given-names>J</given-names></name></person-group> (<year>2016</year>) <italic><tp:taxon-name><tp:taxon-name-part taxon-name-part-type="genus">Hebeloma</tp:taxon-name-part></tp:taxon-name></italic> (Fr.) P. Kumm. <tp:taxon-name><tp:taxon-name-part taxon-name-part-type="kingdom">Fungi</tp:taxon-name-part></tp:taxon-name> Europaei 14. Edizioni Technografica, 1–1218.</mixed-citation></ref><ref id="B10"><mixed-citation xmlns:xlink="http://www.w3.org/1999/xlink" xlink:type="simple"><person-group><name name-style="western"><surname>Beker</surname><given-names>HJ</given-names></name><name name-style="western"><surname>Eberhardt</surname><given-names>U</given-names></name><name name-style="western"><surname>Schütz</surname><given-names>N</given-names></name><name name-style="western"><surname>Gulden</surname><given-names>G</given-names></name></person-group> (<year>2018</year>) A review of the genus <italic><tp:taxon-name><tp:taxon-name-part taxon-name-part-type="genus">Hebeloma</tp:taxon-name-part></tp:taxon-name></italic> in Svalbard Mycoscience 59(4): 303–309.</mixed-citation></ref><ref id="B17"><mixed-citation xmlns:xlink="http://www.w3.org/1999/xlink" xlink:type="simple"><person-group><name name-style="western"><surname>Bruchet</surname><given-names>G</given-names></name></person-group> (<year>1970</year>) <article-title>Contribution a l’étude de genre <italic><tp:taxon-name><tp:taxon-name-part taxon-name-part-type="genus">Hebeloma</tp:taxon-name-part></tp:taxon-name></italic> (Fr.</article-title><source>) Kumm. Bulletin Mensuel de la Société Linnéenne de Lyon, 6 Suppl.</source>: <fpage>132</fpage>–<lpage>.</lpage> $6</mixed-citation></ref></ref-list></tp:taxon-treatment>
